# Supplementary material for: High resolution clonal architecture of hypomutated Wilms tumours
Source: Nat Commun. 2025 May 29;16:4647. doi: 10.1038/s41467-025-59854-4 (PMC12122882; doi:10.1038/s41467-025-59854-4)
Supplement: Supplementary file 4 — Source Data [file 41467_2025_59854_MOESM4_ESM.xlsx]

## Sheet: fig1
patient	sampleid	WGS_substitution_burden	nanoseq_substitutions_per_diploid_genome	tumour_normal	tumour_type	patient_age_group
PD37585	PD37585p	30	120.851	tumour	Wilms	infant
PD37585	PD37585q	26	98.109	tumour	Wilms	infant
PD37585	PD37585r	91	132.068	tumour	Wilms	infant
PD49348	PD49348m	37	147.109	tumour	Wilms	infant
PD49348	PD49348n	35	109.941	tumour	Wilms	infant
PD49348	PD49348o	31	147.81	tumour	Wilms	infant
PD49348	PD49348p	39	150.155	tumour	Wilms	infant
PD52209	PD52209a	394	528.634	tumour	Wilms	child
PD52209	PD52209c	222	354.426	tumour	Wilms	child
PD52230	PD52230d	306	NA	tumour	Wilms	child
PD52230	PD52230e	407	563.774	tumour	Wilms	child
PD54846	PD54846e	NA	127.413	tumour	Wilms	infant
PD54846	PD54846f	33	NA	tumour	Wilms	infant
PD54846	PD54846g	34	NA	tumour	Wilms	infant
PD54846	PD54846h	43	NA	tumour	Wilms	infant
PD54846	PD54846i	92	NA	tumour	Wilms	infant
PD63760	PD63760a	60	108.578	tumour	Wilms	infant
PD63760	PD63760c	46	122.684	tumour	Wilms	infant
PD63760	PD63760d	62	156.997	tumour	Wilms	infant
PD63760	PD63760f	85	154.189	tumour	Wilms	infant
PD37585	PD37585o	NA	74.0844	normal_kidney	Wilms	infant
PD49348	PD49348l	NA	64.8981	normal_kidney	Wilms	infant
PD63760	PD63760b	NA	92.3612	normal_kidney	Wilms	infant
PD52209	PD52209b	NA	221.259	normal_kidney	Wilms	child
PD52230	PD52230b	NA	247.54	normal_kidney	Wilms	child
PD21928	PD21928a	29489	40585.5	tumour	Colorectal_adenocarcinoma	adult
PD21928	PD21928b	NA	3731.99	normal_colon	Colorectal_adenocarcinoma	adult
PD21928	PD21928c	34985	37657.5	tumour	Colorectal_adenocarcinoma	adult
PD21928	PD21928d	27964	26656.7	tumour	Colorectal_adenocarcinoma	adult
PD21928	PD21928e	18454	24694	tumour	Colorectal_adenocarcinoma	adult
PD21928	PD21928e11	NA	92531.7	tumour	Colorectal_adenocarcinoma	adult
PD23549	PD23549b	NA	3266.73	normal_colon	Colorectal_adenocarcinoma	adult
PD23549	PD23549d	16517	16381.9	tumour	Colorectal_adenocarcinoma	adult
PD23549	PD23549e	15259	17344.6	tumour	Colorectal_adenocarcinoma	adult
PD23549	PD23549f	5500	7888.25	tumour	Colorectal_adenocarcinoma	adult
PD23549	PD23549a	17284	19967.9	tumour	Colorectal_adenocarcinoma	adult
PD26636	PD26636a	6304	7617.69	tumour	Colorectal_adenocarcinoma	adult
PD26636	PD26636b	NA	3640.04	normal_colon	Colorectal_adenocarcinoma	adult
PD26636	PD26636c	12152	13203.3	tumour	Colorectal_adenocarcinoma	adult
PD26636	PD26636e	11788	12542.8	tumour	Colorectal_adenocarcinoma	adult
PD51806	PD51806a	20847	15519.2	tumour	Renal_cell_carcinoma	adult
PD51816	PD51816a	6312	5984.51	tumour	Renal_cell_carcinoma	adult
PD51820	PD51820a	4100	4455.73	tumour	Renal_cell_carcinoma	adult
PD55504	PD55504a	5366	3934.43	tumour	Renal_cell_carcinoma	adult
PD55505	PD55505a	6208	5725.49	tumour	Renal_cell_carcinoma	adult
PD55506	PD55506a	2565	2913.21	tumour	Renal_cell_carcinoma	adult
PD55511	PD55511a	7207	7263.98	tumour	Renal_cell_carcinoma	adult
PD55514	PD55514a	13397	11120.8	tumour	Renal_cell_carcinoma	adult
PD55515	PD55515a	4732	4071.12	tumour	Renal_cell_carcinoma	adult
PD55520	PD55520a	4840	4425.12	tumour	Renal_cell_carcinoma	adult
PD55526	PD55526a	4777	3490.93	tumour	Renal_cell_carcinoma	adult
PD55527	PD55527a	5488	5246.78	tumour	Renal_cell_carcinoma	adult
PD55528	PD55528a	3403	3433.45	tumour	Renal_cell_carcinoma	adult
PD55532	PD55532a	7900	7830.46	tumour	Renal_cell_carcinoma	adult
PD55534	PD55534a	5584	5354.28	tumour	Renal_cell_carcinoma	adult
PD55535	PD55535a	4692	5376.72	tumour	Renal_cell_carcinoma	adult
PD55536	PD55536a	6380	6185.01	tumour	Renal_cell_carcinoma	adult
PD55537	PD55537a	5903	5474.4	tumour	Renal_cell_carcinoma	adult
PD55539	PD55539a	8393	6372.75	tumour	Renal_cell_carcinoma	adult
PD55540	PD55540a	6806	6360.77	tumour	Renal_cell_carcinoma	adult
PD55541	PD55541a	5427	5218.21	tumour	Renal_cell_carcinoma	adult

## Sheet: fig2
Patient	Newick_string_for_phylogeny
PD26636	((((PD26636b60:1.00,PD26636b50:1.00),PD26636b30:1.00),((((((PD26636a30:1.00,
	PD26636a60:1.00):1.00,(PD26636c40:1.00,PD26636c30:1.00):1.00):1.00,PD26636d60:1.00):1.00,
	PD26636d40:1.00):1.00,(PD26636e30:1.00,PD26636e40:1.00):1.00):1.00,PD26636b40:1.00)):1.00,
	root000000:1.00);
PD37585	((((((PD37585d00,PD37585c00),(((PD37585i00,PD37585h00),PD37585j00),
	PD37585f00)),PD37585g00),(PD37585e00,PD37585a00)),PD37585b00),
	root000000);
PD37950	((((((((90b_lo0010,90b_lo0074),90b_lo0041),90b_lo0075),((90b_lo0053,
	90b_lo0107),90b_lo0052)),(90b_lo0033,90b_lo0015)),((90b_lo0090,
	(90c_lo0019,90b_lo0058)),90b_lo0030)),((90b_lo0018,90b_lo0051),
	90b_lo0092)),root000000);
PD49348	(((((PD49348e00,(PD49348j00,PD49348a00)),(PD49348h00,((PD49348f00,
	PD49348g00),PD49348i00))),PD49348d00),PD49348b00),root000000);
PD52209	((((((09c_lo0007:1.00,09c_lo0073:1.00):1.00,09c_lo0080:1.00):1.00,09c_lo0087:1.00):1.00,
	(09c_lo0002:1.00,09c_lo0084:1.00):1.00):1.00,(((((((09c_lo0021:1.00,(09c_lo0023:1.00,
	09c_lo0056:1.00)),09c_lo0009:1.00),09c_lo0012:1.00),09c_lo0072:1.00):1.00,
	09c_lo0043:1.00):1.00,(09c_lo0095:1.00,(09c_lo0032:1.00,09c_lo0052:1.00)):1.00):1.00,
	((09c_lo0017:1.00,(((09c_lo0088:1.00,(09c_lo0059:1.00,09c_lo0064:1.00):1.00):1.00,
	(09c_lo0045:1.00,09c_lo0027:1.00):1.00):1.00,09c_lo0092:1.00):1.00):1.00,(((09c_lo0069:1.00,
	09c_lo0016:1.00):1.00,09c_lo0026:1.00):1.00,((09c_lo0051:1.00,09c_lo0049:1.00):1.00,
	09c_lo0029:1.00):1.00):1.00):1.00):1.00):1.00,root000000:1.00);
PD52230	((((((((((((30e_lo0095:1.00,(30e_lo0066:1.00,30e_lo0052:1.00)),30e_lo0001:1.00),
	30e_lo0013:1.00):1.00,(30e_lo0084:1.00,30e_lo0093:1.00)),30e_lo0011:1.00),
	30e_lo0004:1.00),30e_lo0007:1.00),(((((30e_lo0082:1.00,30e_lo0079:1.00),
	(((30e_lo0026:1.00,((30e_lo0029:1.00,30e_lo0033:1.00),(30e_lo0053:1.00,
	(30e_lo0089:1.00,30e_lo0046:1.00)))),30e_lo0065:1.00),((30e_lo0096:1.00,
	(30e_lo0076:1.00,30e_lo0060:1.00)),30e_lo0086:1.00))),30e_lo0015:1.00),
	30e_lo0025:1.00),30e_lo0071:1.00)):1.00,30e_lo0037:1.00):1.00,(30e_lo0072:1.00,
	30e_lo0042:1.00)),30e_lo0068:1.00):1.00,root000000:1.00);
PD54846	(((((((((46a_lo0006,((46a_lo0012,46a_lo0007),46a_lo0008)),(((46a_lo0034,
	((46a_lo0011,46a_lo0013),46a_lo0003)),46a_lo0047),(46a_lo0048,
	46a_lo0050))),46a_lo0053),46a_lo0031),(46a_lo0042,46a_lo0041)),
	(((46d_lo0010,46d_lo0001),46d_lo0009),((46d_lo0005,46d_lo0006),
	46d_lo0007))),46a_lo0021),46a_lo0005),root000000);

## Sheet: fig3
Fig3 a,b,c,e
chr1	start1	end1	chr2	start2	end2	strand1	strand2	case	svclass	bkdist	assembly_score	readpair_count	Brass_Notation	non-template	micro-homology	assembled_read_count	gene1	transcript_id1	region1	region_number1	total_region_count1	gene2	transcript_id2	region2	region_number2	total_region_count2
X	53696060	53696062	X	55606877	55606879	-	+	PD49348	inversion	1910815	97	21	Chr.X- 53696062(61)--G--55606878(79) Chr.X (score 97)	.	G	13	HUWE1	ENST00000342160	5UTRintron	2	83	_	_	_	_	_
X	34602889	34602890	X	46022113	46022114	-	-	PD54846	tandem-duplication	11419223	100	53	Chr.X- 34602890][46022114 Chr.X- (score 100)	.	.	10	_	_	_	_	_	_	_	_	_	_
X	40953044	40953049	X	55512928	55512933	+	+	PD54846	deletion	14559879	99	46	Chr.X[@923] 40953045(49)--GAGT--55512929(33) Chr.X (score 99)	.	GAGT	20	USP9X	ENST00000324545	5UTRintron	1	45	USP51	ENST00000500968	3UTRexon	2	2
X	46752613	46752617	X	55512235	55512239	-	-	PD54846	tandem-duplication	8759618	100	17	Chr.X- 46752617(14)--GAG--55512239(36) Chr.X- (score 100)	.	GAG	7	CXorf31	ENST00000377879	intron	2	4	USP51	ENST00000500968	3UTRexon	2	2
X	53693769	53693772	X	55649332	55649335	-	+	PD63760	inversion	1955560	100	29	Chr.X- 53693772(70)--AA--55649333(35) Chr.X (score 100)	.	AA	11	HUWE1	ENST00000342160	5UTRintron	2	83	_	_	_	_	_
19	37095639	37095640	X	55562956	55562957	+	+	PD52240	translocation	-1	99	20	Chr.19 37095640] GGTCCCC [55562957 Chr.X (score 99)	GGTCCCC	.	7	ZNF529	ENST00000585983	5UTRintron	1	6	_	_	_	_	_
Fig 3e				RNAseq, Fig3i
Sample	FOXR2_tpm			Gene	PR63760f	PR54846e	PR48686a	PR48687a	PR48688a	PR48690a	PR48691a	PR48692a	PR48696c	PR48696d	PR48699a	PR48700a	PR48700c	PR48701a	PR48705a	PR48706a	PR48708a	PR48709a	PR48712a	PR48713a	PR48714a	PR48715a	PR48717a	PR48718a	PR48718c	PR48719a	PR48720a	PR48721a	PR48722a	PR48723a	PR48724a	PR48725a	PR49171a	PR49173a	PR49174a	PR49176a	PR49177a	PR49183a	PR49184a	PR49184c	PR49185a	PR49186a	PR49186c	PR49189a	PR49189c
PR50697a	0			FOXR2	6.2573	4.3657	-4.08838	-4.08838	-4.08838	-4.08838	-4.08838	-4.08838	-4.08838	-4.08838	-4.08838	-4.08838	-4.08838	-4.08838	-4.08838	-4.08838	-4.08838	-4.08838	-4.08838	-4.08838	-4.08838	-4.08838	-4.08838	-4.08838	-4.08838	-4.08838	-4.08838	-4.08838	-4.08838	-4.08838	-4.08838	-3.43569	-4.08838	-4.08838	-4.08838	-4.08838	-4.08838	-4.08838	-4.08838	-4.08838	-4.08838	-4.08838	-4.08838	-4.08838	-4.08838
PR50722a	0			LRRC37A16P	-2.38052	3.03267	5.36031	4.21413	5.27163	4.94964	5.67197	5.22631	5.23931	5.29966	6.10877	5.33873	4.75958	5.92626	5.73025	5.3561	5.35188	5.59515	5.66966	5.58702	5.33785	5.30425	5.78191	5.5765	5.84764	5.82782	5.90023	5.57336	5.2523	5.6323	5.43243	5.35357	5.08911	5.37398	5.60217	5.57678	5.62011	5.05062	5.14396	5.54309	5.76759	5.56607	5.4275	5.6118	5.35981
PR51620g	0			FEM1A	6.04392	0.06152	-2.24473	-4.08838	-2.63482	-3.09225	-2.28502	-2.66207	-1.9125	-3.47473	-4.08838	-3.51714	-4.08838	-3.46814	-2.78159	-1.94509	-3.02319	-3.59865	-4.08838	-4.08838	-1.88004	-4.08838	-3.47905	-4.08838	-3.13095	-4.08838	-2.78889	-3.41099	-2.48174	-3.57415	-1.34879	-0.207671	-4.08838	-1.86698	-3.59703	-3.29962	-4.08838	-3.59853	-3.55653	-2.959	-2.67549	-3.04606	-4.08838	-1.35828	-2.48663
PR51621g	0			ZNF485	3.56266	4.83882	2.0329	1.08868	2.63831	1.59052	1.45193	1.58985	1.39663	1.86497	1.21944	2.42509	3.01193	1.69953	0.817875	1.23568	1.99141	0.97058	1.66307	1.24683	2.06655	1.24718	1.88924	1.83956	1.90333	1.45787	2.20541	1.39527	1.41903	2.30525	1.20451	0.85408	0.798599	2.34302	2.04048	1.7543	1.36544	1.92228	2.16592	1.67832	2.88071	1.63729	1.55521	1.79984	1.50606
PR52202a	0			NPHS2	7.02557	7.74231	-2.42954	-1.22407	-4.08838	0.296552	6.59515	3.67605	-4.08838	-4.08838	-2.34851	-4.08838	-4.08838	-4.08838	-4.08838	-3.51477	-3.02319	5.41084	-2.22303	6.80294	-2.4226	0.159712	-4.08838	-4.08838	-4.08838	-2.30187	-4.08838	3.79001	2.45936	-4.08838	-4.08838	-1.94024	1.81765	-2.72658	5.33011	6.33804	-4.08838	-2.151	-4.08838	-4.08838	-1.72192	2.95633	5.11578	-2.91703	-3.495
PR52202b	0			DEFB1	4.20618	5.37652	-1.46116	-1.35423	-4.08838	-2.09419	2.6581	-1.13412	-3.6123	-4.08838	-4.08838	-1.95068	-1.90994	-3.46814	-4.08838	-3.10545	-0.269798	2.5847	-4.08838	-2.54217	0.0240231	1.38143	-2.72289	0.2717	1.98631	-1.99537	-2.11649	-2.08974	-0.889624	-1.94243	-3.06512	-3.43569	-2.60977	-0.568958	2.58453	3.10297	-1.4208	-1.18751	-4.08838	-1.72191	-4.08838	-2.62063	0.501514	-1.83843	-0.257694
PR52202c	0			ZNF284	3.34271	3.6286	0.990402	1.89326	2.09891	1.37977	1.19947	1.92746	1.10449	0.947558	2.05355	1.81325	0.594561	2.43166	0.974514	1.77268	1.2839	1.19678	0.0244905	-0.284818	1.74785	1.75099	0.439756	1.74602	1.60817	1.62437	1.55424	1.20997	1.65765	0.864703	1.31422	1.7748	-0.153449	1.49964	2.12179	1.40409	1.64162	0.318627	1.49076	1.86962	1.45771	0.883088	1.59543	2.12604	0.257413
PR52205e	0			PPP1R35	5.57567	4.68852	2.39484	2.94542	1.94144	2.82279	2.46941	2.98567	2.07679	2.62454	2.40222	2.21042	2.62029	1.9202	2.58699	2.22643	2.41275	2.37603	2.65556	2.00368	2.25207	2.39258	2.24939	1.48803	1.87093	1.8715	2.29653	2.91207	2.62318	2.19059	1.97944	2.19073	3.08098	2.34302	2.00662	2.25209	2.24822	2.14018	2.54849	2.6329	2.47427	2.77129	3.03567	2.1015	2.37939
PR52205g	0			C12orf57	7.23541	8.11517	2.76155	3.44346	2.53184	2.13279	2.01164	2.90198	2.83542	2.19456	2.95648	2.05054	1.93222	2.06875	1.4718	3.14429	2.46403	1.91281	3.2886	2.88145	1.95215	2.64988	2.16246	2.10535	2.74479	2.71971	2.27107	1.76782	2.00963	2.25288	3.71245	3.18675	1.77401	2.37759	2.06536	2.80927	2.46558	2.10873	3.50172	3.00323	2.23315	2.54365	2.14865	4.4175	2.58034
PR52206a	0			GABRP	7.73032	5.77384	-3.57082	-3.38511	-2.12562	0.0742213	2.33833	-2.10533	1.05747	-4.08838	-2.62631	0.426434	-1.90994	-0.99755	-2.78159	-2.11406	-4.08838	-0.563711	-2.40897	-4.08838	2.31514	0.803572	-2.45509	2.09696	5.58332e-05	0.536963	-0.123603	0.202679	0.920277	-1.94243	-0.877357	-0.665395	0.883191	-0.78139	3.02168	1.44999	0.00424495	-0.206114	-3.1688	1.24047	-4.08838	0.0490735	1.13164	-2.91703	3.92532
PR52206b	0			SPSB3	6.0644	-1.22405	0.136015	-4.08838	-1.59348	-0.510525	-0.126187	-0.612577	-0.50983	-0.487575	-0.356628	-2.11944	1.17731	-1.83744	-0.789219	0.659901	-0.512526	-0.465778	0.164431	-0.970366	0.394884	-1.62881	-1.02528	-1.38328	-0.643523	-1.1752	-1.87006	-1.05435	-0.200215	-0.210307	0.125173	-0.1527	-4.08838	-1.33202	-1.87058	-1.39753	-2.11746	-0.287475	-0.596153	-0.46983	0.65426	-0.203395	-0.168854	-0.711024	-1.89889
PR52206c	0			C11orf83	4.60232	4.39975	2.10273	2.39663	1.22755	1.92635	1.44086	1.86006	1.04145	1.27931	1.76327	0.729486	1.14386	1.24113	1.17236	1.55038	1.70921	0.917123	1.5009	1.58213	1.39767	0.983251	0.472249	0.853132	1.07546	0.984745	0.6436	1.07174	0.825571	0.252918	1.54179	1.62555	2.54496	1.27962	1.59291	1.034	1.26597	1.33946	1.19299	1.219	0.974369	1.90859	1.41243	1.39794	1.02346
PR52210a	0			EXOSC4	5.59538	5.25622	2.71214	3.79774	2.61443	3.04858	2.82918	2.95831	2.54855	3.15025	2.02945	2.2193	3.1489	2.2328	2.41014	2.37751	3.36934	2.52043	3.33747	2.5679	2.23912	1.7651	1.88924	2.122	2.21857	2.64417	2.15063	2.09965	2.00963	2.49114	2.52715	2.56331	2.5834	3.10113	1.61555	1.53761	2.50246	3.02496	2.63624	2.74982	3.37444	2.83984	2.98611	1.91696	2.44425
PR52210b	0			PIP5KL1	3.22744	2.45288	-0.158552	-0.796391	0.0183965	-0.925347	-0.889496	-0.31682	1.20858	-0.926204	-0.561034	-0.173034	3.04854	-0.909348	0.0170425	0.965762	-4.08838	0.111684	-0.130497	-1.55203	-0.434336	0.747838	-0.630862	0.147131	0.501105	-0.655536	-0.341854	0.445935	0.897177	0.425093	1.60072	0.265731	-4.08838	-0.707049	0.749146	-0.652421	-0.664277	1.1516	1.31957	1.12975	0.803111	-0.691149	-0.77365	0.429771	0.220856
PR52211a	0			ANKRD18EP	-3.48137	1.53108	2.71772	1.60881	2.25123	2.23488	2.46396	2.59359	2.63649	3.47533	1.90249	3.07001	3.44851	2.1935	3.36218	2.59871	2.32302	2.5264	2.75301	1.77294	3.0114	1.72236	2.16246	2.30076	3.08787	1.99825	2.35826	3.02252	2.12348	2.81909	3.14234	2.65089	2.09097	1.95373	2.67891	2.81366	1.61491	2.83621	2.52897	2.58334	2.95987	2.42037	1.94583	2.60765	2.65759
PR52211b	0			SCN2A	5.41061	5.54194	1.8921	-2.56003	2.40764	-2.09419	3.62715	-1.70461	2.84006	2.78317	2.08897	-0.877589	-2.8727	2.33565	0.313753	-1.65699	-4.08838	3.86086	-0.304161	-0.556981	2.00667	1.5375	1.30369	3.07424	2.41857	4.944	1.76948	-1.41184	2.5436	3.80529	5.30311	1.34908	0.661615	-1.86698	5.71588	3.95615	0.629057	2.30883	0.338276	0.60876	1.43181	-4.08838	-0.261596	0.348693	2.60182
PR52211c	0			MGAT2	5.85654	1.70457	-1.80039	-1.35423	-2.97787	-3.506	-3.04065	-3.58056	-1.68225	-2.44661	-0.715403	-3.10901	-2.22247	-2.4337	-2.29906	0.00854521	-1.99166	-2.70061	-4.08838	-1.96377	-2.59744	-3.00082	-3.47905	-4.08838	-1.98522	-3.22714	-4.08838	-3.41099	-3.07209	-3.57415	-0.654241	-0.828144	-1.63763	-2.45918	-3.23118	-3.29962	-1.53577	-2.31194	-2.04558	-4.08838	-2.67549	-1.80003	-1.69893	0.506534	-1.89889
PR52211d	0			LINC00645	4.31717	4.52845	0.589524	-2.56003	0.472631	0.948494	3.6657	2.07062	-2.73008	0.451709	0.336232	-3.51714	-4.08838	0.942434	-2.78159	2.27001	-4.08838	2.831	-1.24674	-4.08838	1.94419	1.48733	0.0668473	3.81145	4.43829	4.51784	0.561997	-4.08838	1.05161	-4.08838	-0.461054	-1.76511	-4.08838	-0.119933	4.43919	4.19049	-4.08838	-4.08838	2.71321	0.60876	-1.84317	-3.04606	-2.34193	1.67236	0.220856
PR52211e	0			RNU7-111P	-2.93745	-0.859416	1.22767	2.02999	2.09891	2.03326	2.40821	2.23165	2.35474	1.54885	2.8504	2.13739	1.65198	2.97417	1.5733	1.3699	2.60775	2.55584	2.16602	2.11126	3.11429	1.58598	2.09102	2.17879	2.20996	1.98081	2.45185	2.309	2.15304	2.25288	1.3661	1.18805	1.17926	2.36041	2.50795	2.60129	2.30779	1.13608	2.3403	2.77946	2.32043	2.28557	2.01666	1.315	2.7694
PR52211f	0			NUS1P2	2.73107	0.619135	-2.08094	-1.83466	-2.97787	-1.28767	-1.90011	0.262631	-1.57958	-1.69855	-4.08838	-1.95068	-0.928919	-4.08838	-3.10098	-3.10545	-4.08838	-2.1513	-2.87314	-2.32259	-0.519826	-2.66201	-4.08838	-2.26131	-4.08838	-2.30187	-4.08838	-4.08838	-2.06402	-2.89638	-2.73858	-3.43569	-4.08838	-3.05508	-2.48963	-1.31845	-2.30871	-0.513545	-4.08838	-4.08838	-0.869061	-3.31746	-4.08838	-3.38695	-2.48663
PR52215b	0			SATL1	-2.93745	1.80962	2.85557	3.69041	2.99345	3.09374	2.87515	3.07754	3.01842	2.91419	2.79429	2.35434	2.65038	3.53799	2.87519	2.1815	2.80625	3.13794	2.76405	3.36911	2.9767	3.03462	2.83466	2.90664	2.67146	2.44235	2.89668	2.74776	2.83856	2.86965	2.34093	2.65089	1.98011	2.58414	3.31237	2.94767	2.81555	2.88808	2.71896	3.22949	2.21048	2.75807	3.61718	2.50848	2.96996
PR52218a	0			ATP5I	4.49427	6.75015	1.47152	2.47539	0.0661323	0.427764	0.566495	1.30133	0.034307	-0.255189	0.412767	-0.73362	0.0614955	1.01185	0.953152	2.54296	0.0315335	-0.0924549	1.30309	-0.284818	0.463313	0.282473	-1.02528	-0.400037	0.529052	0.276071	0.757952	-0.604607	-0.811434	0.478203	2.33227	3.29946	-0.332681	0.782528	0.0849031	0.0302117	0.300808	0.917513	1.22569	0.506117	0.242249	1.55812	0.353028	3.36332	-0.606103
PR52218d	0			TMEM213	5.09906	3.49322	-2.89015	-0.89202	-0.135089	-2.50858	3.85899	-0.40883	-3.25495	-2.71523	-4.08838	-1.66287	-1.6532	-1.0915	-3.51181	-2.11406	-4.08838	1.52922	-3.56171	-4.08838	1.19795	-0.938478	-4.08838	3.25489	3.31754	0.875741	1.0845	1.47056	-1.8932	-2.64853	-4.08838	-1.76511	-4.08838	0.589554	5.7774	5.14085	-4.08838	-4.08838	-1.32388	-0.616541	-1.00395	-3.04606	2.97599	-2.56315	2.38766
PR52218f	0			SERPINE3	-3.8565	1.59126	2.20152	0.353247	1.45973	1.11353	1.91093	1.43966	2.02885	1.56414	1.52547	1.51475	1.64003	2.46504	1.50153	1.41718	1.42859	1.83808	1.97013	2.04373	2.24561	2.14541	1.35686	1.84959	1.52734	2.06597	0.863902	1.61028	1.97695	1.68056	2.03392	1.9977	1.07522	1.12541	1.93643	1.78148	1.14052	1.94917	1.30434	1.51171	1.97969	2.13004	2.13961	1.10887	1.53613
PR52219c	0			LIPH	1.80008	2.74546	0.855323	-2.56003	-4.08838	-1.63529	-0.000136869	-1.70461	3.43186	-1.20839	-0.421598	-0.877589	-1.77587	-0.673109	-3.10098	-0.871141	-4.08838	-1.1118	-4.08838	-3.52266	1.01248	-0.84982	-1.86223	-0.307981	-3.13095	-2.69157	-2.78889	-0.389616	-1.05999	-1.03877	-0.000587266	-1.33972	-4.08838	-2.23368	0.664833	0.253688	-1.03519	0.804263	-2.39734	-2.33337	-1.61008	-1.01512	0.556878	-2.91703	1.52117
PR52220a	0			KCNJ1	6.56592	6.36261	-3.57082	-4.08838	-2.63482	-3.09225	4.84561	-0.0715006	-1.79278	-2.02463	-1.73928	-2.531	-4.08838	-0.602242	-4.08838	-1.53198	1.35806	2.47799	-3.56171	-1.96377	3.39975	-4.08838	-3.47905	4.50005	2.51256	0.716273	-0.599111	3.47967	1.82611	-3.57415	-3.06512	-2.98795	-3.1674	1.10492	6.20859	5.41842	-1.03519	-2.49312	-1.64006	0.14541	-2.92037	-2.02536	3.55396	-2.04204	3.69484
PR52220b	0.02			IRX2	4.21018	3.41213	-2.42954	-4.08838	-0.247307	-4.08838	3.13762	1.49148	3.95664	-0.764718	-0.636155	-2.11944	-4.08838	-4.08838	-1.93811	-3.10545	1.56009	-1.1118	-4.08838	-4.08838	-0.204619	-0.612488	1.7636	-0.84138	2.19259	-1.02672	-1.65964	-4.08838	-0.666722	-3.19583	-4.08838	-4.08838	-4.08838	1.77073	-1.43879	3.08853	-2.11746	-1.87466	1.31957	-1.17533	-2.28348	-3.65203	-4.08838	1.67236	0.866651
PR52220c	0			TMEM223	5.65353	6.44645	3.60699	3.26653	2.67726	3.2168	3.26549	3.03015	3.12107	3.29011	2.67506	2.68421	3.63461	2.74195	2.98452	2.89435	2.81943	2.88304	3.1649	3.10614	3.27839	2.82169	3.52617	2.83273	3.00571	2.73018	3.20293	2.95202	2.79549	2.77201	3.1072	3.01132	3.37922	3.21067	2.98303	3.07761	3.20387	3.44581	3.52161	3.16358	3.00448	3.55432	3.27734	2.91979	2.71129
PR52221a	0
PR52221b	0
PR52221c	0
PR52223a	0
PR52223b	0
PR52223c	0
PR52223d	0
PR52225a	0
PR52225b	0
PR52225c	0
PR52226a	0
PR52226b	0
PR52226c	0
PR52226d	0
PR52226e	0
PR52226f	0
PR52226g	0
PR52226i	0
PR52226j	0
PR52226k	0
PR52226l	0
PR52227a	0
PR52227b	0
PR52227c	0
PR52227d	0
PR52228a	0
PR52228c	0
PR52233a	0
PR52233b	0
PR52233c	0
PR52233d	0.03
PR52236a	0
PR52236b	0
PR52236c	0
PR52238a	0
PR52238c	0
PR52238d	0
PR52238e	0
PR52239a	0
PR52239b	0
PR52239c	0
PR52239d	0
PR52239e	0
PR52239f	0
PR52239g	0
PR52240j	23.76
PR53619d	0
PR53964c	0
PR53965a	0
PR54210c	0
PR54211a	0
PR54211c	0
PR54212c	0
PR54212d	0
PR54213a	0
PR54213b	0
PR54215b	0
PR54215c	0
PR54216a	0
PR54216c	0
PR54217b	0
PR54218a	0
PR54218b	0
PR54219b	0
PR54220a	0
PR54220b	0
PR54222b	0
PR54223b	0
PR54223d	0
PR54223e	0
PR54223f	0
PR54223h	0
PR54224a	0
PR54224b	0
PR54224c	0
PR54830b	0
PR54830c	0
PR54830f	0
PR54830h	0
PR56948a	0
PR56948b	0
PR37585a	0
PR37585b	0
PR37585c	0
PR37585d	0
PR37585f	0
PR37585g	0
PR37585h	0.02
PR37585i	0
PR37585j	0
PR37585k	0
PR37585l	0
PR37585m	0
PR37585n	0
PR37585o	0
PR37585p	0
PR37585q	0
PR37585r	0
PR37585s	0
PR40713f	0
PR40714d	0
PR40714e	0.05
PR40714f	0
PR40714g	0
PR40738l	0
PR40738m	0
PR48686a	0
PR48687a	0
PR48687c	0
PR48688a	0
PR48689a	0.1
PR48690a	0
PR48691a	0
PR48692a	0
PR48693a	0
PR48694a	0
PR48694d	0
PR48695a	0
PR48695c	0
PR48695d	0
PR48695e	0.22
PR48696c	0
PR48696d	0
PR48697a	0
PR48697c	0.06
PR48698a	0
PR48698c	0
PR48698d	0
PR48699a	0
PR48699c	0
PR48700a	0
PR48700c	0
PR48701a	0
PR48701c	0
PR48702a	0
PR48702c	0
PR48703a	0
PR48703c	0
PR48704a	0
PR48705a	0
PR48705c	0
PR48706a	0
PR48706c	0
PR48707a	0
PR48708a	0
PR48709a	0
PR48709c	0
PR48710a	0.1
PR48710c	0
PR48711a	0
PR48712a	0
PR48712c	0
PR48713a	0
PR48713c	0
PR48714a	0
PR48714c	0.09
PR48715a	0
PR48715c	0
PR48716a	0
PR48717a	0
PR48717c	0
PR48718a	0
PR48718c	0
PR48719a	0
PR48719c	0
PR48720a	0
PR48720c	0
PR48721a	0
PR48721c	0
PR48722a	0
PR48722c	0
PR48723a	0
PR48723c	0
PR48724a	0
PR48724c	0
PR48725a	0.03
PR48725c	0
PR48726c2	0
PR48726d	0
PR48726g2	0
PR48727d	0
PR49171a	0
PR49171c	0
PR49172a	0
PR49173a	0
PR49173c	0
PR49174a	0
PR49174c	0
PR49175a	0
PR49176a	0
PR49177a	0
PR49178a	0
PR49179a	0
PR49180a	0
PR49180c	0
PR49181a	0
PR49181c	0
PR49182a	0
PR49182c	0
PR49183a	0
PR49183c	0
PR49183d	0
PR49184a	0
PR49184c	0
PR49184d	0
PR49185a	0
PR49185c	0
PR49186a	0
PR49186c	0
PR49186d	0
PR49187a	0
PR49187c	0
PR49188a	0
PR49188c	0.07
PR49189a	0
PR49189c	0
PR49190a	0
PR49190c	0
PR49190d	0
PR49191a	0
PR49191c	0
PR49191d	0
PR49192a	0
PR49192c	0
PR49193a	0
PR49193c	0
PR49194a	0
PR49195a	0
PR49195c	0
PR49196a	0
PR49196c	0
PR49197a	0
PR49197c	0
PR49197d	0
PR49198a	0
PR49198c	0
PR49199a	0
PR49199c	0
PR49200a	0
PR49200c	0
PR49201a	0
PR49202a	0
PR49203a	0
PR49203c	0
PR49204a	0
PR49204c	0
PR49205a	0
PR49205c	0
PR49206a	0
PR49206c	0
PR49207a	0
PR49208a	0
PR49209a	0
PR49209c	0
PR49210a	0
PR49210c	0
PR49211a	0
PR49211c	0
PR49212a	0
PR49213a	0
PR49213c	0
PR49214a	0
PR49214c	0
PR49215a	0
PR49215c	0
PR49216a	0
PR49216c	0
PR49216d	0
PR49217a	0
PR49217b	0
PR49217c	0
PR49218a	0
PR49219a	0.06
PR49220a	0
PR49221a	0
PR49222a	0
PR49223a	0
PR49224a	0
PR49225a	0
PR49348a	45.32
PR49348b	0
PR49348c	9.03
PR49348e	46.52
PR49348f	47.96
PR49348g	39.91
PR49348h	44.85
PR49348i	34.19
PR49348j	27.76
PR49348k	28.65
PR49348l	0.03
PR49348m	38.77
PR49348n	52.85
PR49348o	45.98
PR49348p	52.28
PR49348q	2.06
PR49348r	37.44
PR49348s	31.57
PR49348t	27.95
PR49348u	32.79
PR50589a	0
PR50589k	0
PR50589m	0
PR50589o	0
PR50590p	0
PR50591e	0
PR50593a	0
PR50593c	0
PR50594a	0
PR50594b	0
PR50594d	0.32
PR50595a	0
PR50595c	0
PR50597a	0
PR50598e	0
PR50599g	0
PR50600h	0
PR50601f	0
PR50601g	0
PR50601h	0
PR50601i	0
PR50643e	0
PR50643h	0
PR50643j	0
PR50643k	0
PR50662a	0
PR50662c	0
PR50663a	0
PR50663c	0.02
PR50664a	0
PR50664b	0
PR50665a	0.03
PR50665b	0
PR50666a	0
PR50666b	0
PR50667a	0
PR50667c	0
PR50668a	0
PR50669a	0
PR50669c	0
PR50670a	0
PR50671a	0
PR50672a	0
PR50674a	0
PR50675a	0
PR50675c	0
PR50676a	0
PR50677a	0
PR50678a	0
PR50678c	0
PR50679a	0
PR50680a	0
PR50681a	0
PR50682a	0
PR50682c	0
PR50683a	0
PR50683c	0
PR50684a	0
PR50685a	0
PR50686a	0
PR50686c	0
PR50687a	0
PR50688a	0
PR50689a	0
PR50690a	0
PR50691a	0
PR50692a	0
PR50693a	0
PR50694a	0
PR50695a	0.09
PR50695c	0
PR50696a	0
PR50696c	0
PR50698a	0
PR50699a	0
PR50699d	0
PR50700a	0
PR50701a	0
PR50702a	0
PR50702c	0.03
PR50703a	0
PR50704a	0
PR50705a	0
PR50706a	0
PR50707a	0
PR50707c	0
PR50708a	0.1
PR50708b	0
PR50709a	0
PR50709c	0
PR50710a	0
PR50711a	0
PR50711b	0
PR50712a	0
PR50712c	0
PR50713a	0
PR50713b	0
PR50714a	0
PR50715a	0
PR50715c	0
PR50716a	0
PR50716c	0
PR50717a	0
PR50717c	0
PR50718a	0
PR50719a	0
PR50719c	0
PR50720a	0
PR50721a	0.03
PR50721b	0
PR50723a	0
PR50724c	0
PR50725a	0
PR50725b	0
PR50726a	0
PR50726c	0
PR50726d	0.08
PR50727a	0
PR50728a	0
PR50729a	0
PR50730a	0
PR50730c	0
PR50731a	0
PR50731b	0
PR50732a	0
PR50733a	0
PR50733c	0
PR50734a	0
PR51626a	0
PR51626e	0.02
PR51627c	0
PR51627d	0
PR51627e	0
PR51629f	0
PR51629g	0
PR51629h	0
PR51629i	0
PR51630c	0
PR51630e	0
PR51630f	0
PR51855a	0
PR52201a	0
PR52201b	0
PR52201c	0
PR52201d	0
PR52201f	0
PR52201g	0
PR52203d	0
PR52204a	0
PR52204c	0
PR52208b	0
PR52209b	0
PR52209c	0
PR52212a	0
PR52212c	0
PR52212d	0
PR52212e	0
PR52213b	0
PR52214a	0
PR52214b	0
PR52214c	0
PR52214d	0
PR52214e	0
PR52214f	0
PR52222a	0
PR52222b	0
PR52229a	0
PR52229b	0
PR52229c	0
PR52229d	0
PR52230b	0
PR52230c	0
PR52230d	0
PR52230e	0
PR52232b	0
PR52232d	0
PR52234a	0
PR52234b	0
PR52234c	0
PR52235b	0
PR52235c	0
PR52237a	0
PR52237c	0
PR52241a	0
PR52241d	0
PR52241e	0
PR52241f	0
PR52241g	0
PR52241h	0
PR52241i	0
PR52241j	0
PR52241k	0
PR52241l	0.03
PR53619a	0
PR53619c	0
PR53640a	0
PR53640b	0
PR53641b	0
PR53642a	0
PR53642c	0
PR53643b	0
PR53643c	0
PR53645a	0
PR53645b	0
PR53645c	0
PR53646c	0
PR53647f	0
PR53649a	0
PR53649b	0
PR53649c	0
PR53650b	0
PR53650d	0
PR53651a	0
PR53651b	0
PR53651c	0
PR53651e	0
PR53652a	0
PR53652b	0
PR53652c	0
PR53653a	0
PR53653b	0
PR53653c	0
PR53654b	0
PR53654c	0
PR53655a	0
PR53655b	0
PR53655c	0.03
PR53656a	0
PR53656b	0
PR53656c	0.03
PR53657b	0
PR53658b	0
PR53659a	0
PR53659b	0
PR53659d	0
PR53660a	0
PR53660b	0
PR53660c	0
PR53964a	0
PR53965b	0
PR53966a	0
PR53966c	0
PR53967a	0
PR53968a	0
PR53968b	0
PR53969a	0
PR53970a	0
PR54210a	0
PR54210d	0.02
PR54212a	0
PR54213c	0
PR54213d	0
PR54215a	0
PR54215d	0
PR54217a	0
PR54219a	0
PR54221a	0
PR54221b	0
PR54222a	0
PR54222c	0
PR54222f	0
PR54223c	0
PR54223g	0
PR54846e	1.48
Fig 3j
Sample	Case	Type of sample	Gender	Age	Representative Histology	Type of predisposition	Case vs Control	Substitution burden	APOBEC3B	CDKN1B	HOXA9	MLH1	TRIM28	complex 1q	GPC3	AMER1	MYCL	MYCN	AKT2	ARID1B	PAX5	CTNNB1	WT1	ATM	ATRX	CBL	CDKN2A	EP300	ETV4	ETV6	GPC5	HDAC4	KMT2A	LIN28B	MAP3K13	DIS3L2	DGCR8	NFKB2	POLD1	FOXR2	PTCH1	LIN28A	RAD51B	TCF12	TSC1	APC	ASXL1	AXIN2	BCL11B
PD40713f	PD40713	Primary Tumour	Female	5	Blastemal	nil	control	405	0	0	0	0	0	0	0	0	0	0	0	0	0	0	0	0	0	0	0	0	0	0	0	0	0	0	0	0	0	0	0	0	0	0	0	0	0	0	0	0	0
PD40713h	PD40713	Primary Tumour	Female	5	Blastemal	nil	control	122	0	0	0	0	0	0	0	0	0	0	0	0	0	0	0	0	0	0	0	0	0	0	0	0	0	0	0	0	0	0	0	0	0	0	0	0	0	0	0	0	0
PD40713i	PD40713	Primary Tumour	Female	5	Blastemal	nil	control	116	0	0	0	0	0	0	0	0	0	0	0	0	0	0	0	0	0	0	0	0	0	0	0	0	0	0	0	0	0	0	0	0	0	0	0	0	0	0	0	0	0
PD40713j	PD40713	Primary Tumour	Female	5	Blastemal	nil	control	115	0	0	0	0	0	0	0	0	0	0	0	0	0	0	0	0	0	0	0	0	0	0	0	0	0	0	0	0	0	0	0	0	0	0	0	0	0	0	0	0	0
PD40713k	PD40713	Primary Tumour	Female	5	Blastemal	nil	control	123	0	0	0	0	0	0	0	0	0	0	0	0	0	0	0	0	0	0	0	0	0	0	0	0	0	0	0	0	0	0	0	0	0	0	0	0	0	0	0	0	0
PD48686a	PD48686	Primary Tumour	Male	5	Mixed	nil	control	142	0	0	0	0	0	0	0	0	0	0	0	0	0	0	0	0	0	0	0	0	0	0	0	0	0	0	0	0	0	0	0	0	0	0	0	0	0	0	0	0	0
PD48687a	PD48687	Primary Tumour	Female	3	Blastemal	nil	control	83	0	0	0	0	0	0	0	indel	0	0	0	0	0	0	0	0	0	0	0	0	0	0	0	0	0	0	0	0	0	0	0	0	0	0	0	0	0	0	0	0	0
PD48688a	PD48688	Primary Tumour	Male	3	Mixed	WT1 F391fs*58	case	148	0	0	0	0	0	0	0	0	0	0	0	0	0	sub	0	0	0	0	0	0	0	0	0	0	0	0	0	0	0	0	0	0	0	0	0	0	0	0	0	0	0
PD48690a	PD48690	Primary Tumour	Female	0	Blastemal	nil	control	46	0	0	0	0	0	0	0	0	0	0	0	0	0	0	0	0	0	0	0	0	0	0	0	0	0	0	0	0	0	0	0	0	0	inversion	0	0	0	0	0	0	0
PD48692a	PD48692	Primary Tumour	Male	2	Mixed	nil	control	92	0	0	0	0	0	0	0	0	0	0	0	0	0	0	0	0	0	0	0	0	0	0	0	0	0	0	0	0	0	0	0	0	0	0	0	0	0	0	0	0	0
PD48696a	PD48696	Primary Tumour	Female	101.4	Regressive	nil	control	686	0	0	0	0	0	0	0	0	0	0	0	0	0	0	0	0	0	0	0	0	0	0	0	0	0	0	0	0	0	0	0	0	0	0	0	0	0	0	0	0	0
PD48696c	PD48696	Metastasis	Female	101.4	Regressive	nil	control	911	0	0	0	0	0	0	0	0	0	0	0	0	0	0	0	0	0	0	0	0	0	0	0	0	0	0	0	0	0	0	0	0	0	0	0	0	0	0	0	0	0
PD48696d	PD48696	Primary Tumour	Female	101.4	Regressive	nil	control	1303	0	0	0	0	0	0	0	0	0	0	0	0	0	0	0	0	0	0	0	0	0	0	0	0	0	0	0	complex	0	0	0	0	0	0	0	0	0	0	0	0	0
PD48699a	PD48699	Primary Tumour	Female	15	Stromal	WT1 P232fs*51	case	212	0	0	0	0	0	0	0	sub	0	0	0	0	0	sub	0	0	0	0	0	0	0	0	0	0	0	0	0	0	0	0	0	0	0	0	0	0	0	0	0	0	0
PD48699c	PD48699	Metastasis	Female	15	Stromal	WT1 P232fs*51	case	31	0	0	0	0	0	0	0	0	0	0	0	0	0	0	0	0	0	0	0	0	0	0	0	0	0	0	0	0	0	0	0	0	0	0	0	0	0	0	0	0	0
PD48700a	PD48700	Primary Tumour	Male	32	Regressive	11p LOH	case	140	0	0	0	0	0	0	deletion	0	0	0	0	0	0	0	0	0	0	0	0	0	0	0	0	0	0	0	0	0	0	0	0	0	0	0	0	0	0	0	indel	0	0
PD48700c	PD48700	Metastasis	Male	32	Regressive	11p LOH	case	5278	0	0	0	0	0	0	deletion	0	0	0	0	0	0	0	0	0	0	0	0	0	tandem-duplication	0	0	0	0	0	0	0	0	0	0	0	deletion	0	0	0	0	0	indel	0	0
PD48700e	PD48700	Metastasis	Male	32	Regressive	11p LOH	case	-	0	0	0	0	0	0	0	0	0	0	0	0	0	0	0	0	0	0	0	0	0	0	0	0	0	0	0	0	0	0	0	0	0	0	0	0	0	0	0	0	0
PD48701a	PD48701	Primary Tumour	Male	10	Stromal	WT1 deletion	case	215	0	0	0	0	0	0	0	0	0	0	0	0	0	sub	0	0	0	0	0	0	0	0	0	0	0	0	0	0	0	0	0	0	0	0	0	0	0	0	0	0	0
PD48701c	PD48701	Metastasis	Male	10	Stromal	WT1 deletion	case	534	0	0	0	0	0	0	0	0	0	0	0	0	0	sub	0	0	0	0	0	0	0	0	0	0	0	0	0	0	0	0	0	0	0	0	0	0	0	0	0	0	0
PD48705a	PD48705	Primary Tumour	Female	107	Mixed	nil	control	496	0	0	0	0	0	0	0	0	0	0	0	0	0	0	0	complex	0	0	0	0	0	0	0	0	0	0	0	0	0	0	0	0	0	0	0	0	0	0	0	0	0
PD48706a	PD48706	Primary Tumour	Female	44	Mixed	nil	control	312	0	0	0	0	0	0	0	0	0	0	0	0	0	0	0	0	0	0	0	0	0	0	0	0	0	0	0	0	sub	0	0	0	0	0	0	0	0	0	0	0	0
PD48708a	PD48708	Primary Tumour	Female	83	Regressive	11p15.5 LOI	case	853	0	0	0	0	0	0	0	0	0	0	0	0	0	0	0	complex	0	0	0	0	0	0	deletion	0	0	0	0	0	0	0	0	0	0	0	0	0	0	0	0	0	0
PD48709a	PD48709	Primary Tumour	Female	49	Mixed	nil	control	318	promoter_hypermeth	0	0	0	0	0	0	0	0	0	0	0	0	0	0	0	0	0	0	0	0	0	0	0	0	0	0	0	sub	0	0	0	0	0	0	0	0	0	0	0	0
PD48710a	PD48710	Primary Tumour	Male	37	Mixed	nil	control	65	0	0	0	0	0	0	0	0	0	0	0	0	0	0	0	0	0	0	0	0	0	0	0	0	0	0	0	0	0	0	0	0	0	0	0	0	0	0	0	0	0
PD48712a	PD48712	Primary Tumour	Female	57	Blastemal	nil	control	805	0	0	0	0	0	0	0	0	0	0	0	0	0	0	0	0	0	0	0	0	0	0	0	0	0	0	0	0	0	0	0	0	0	0	0	0	0	0	0	0	0
PD48713a	PD48713	Primary Tumour	Male	101	Mixed	nil	control	362	0	0	0	0	0	0	0	0	0	0	0	0	0	0	0	0	0	0	0	0	0	0	0	0	0	0	0	0	0	0	0	0	0	0	0	0	0	0	0	0	0
PD48714a	PD48714	Primary Tumour	Female	8	Awaited	nil	control	173	0	0	0	0	0	0	0	0	0	0	0	0	0	0	0	0	0	0	0	0	0	0	0	0	0	0	0	0	0	0	0	0	0	0	0	0	0	0	0	0	0
PD48715a	PD48715	Primary Tumour	Male	19	Mixed	KDM5C E1505fs*1	case	357	0	0	0	0	0	0	0	0	0	0	0	0	0	0	0	0	0	0	0	0	0	0	0	0	0	0	0	0	0	0	0	0	0	0	0	0	0	0	0	0	0
PD48717a	PD48717	Primary Tumour	Female	25	Stromal	nil	control	394	0	0	0	0	0	0	0	0	0	0	0	0	0	indel	complex	0	0	0	0	0	0	0	0	0	0	0	0	0	0	0	0	0	0	0	0	0	0	0	0	0	0
PD48718a	PD48718	Primary Tumour	Male	11	Stromal	WT1 complex	case	160	0	0	0	0	0	0	0	0	0	0	0	0	0	sub	0	0	0	0	0	0	0	0	0	0	0	0	0	0	0	0	0	0	0	0	0	0	0	0	0	0	0
PD48718c	PD48718	Primary Tumour	Male	11	Stromal	WT1 complex	case	353	0	0	0	0	0	0	0	0	0	0	0	0	0	sub	0	0	0	0	0	0	0	0	0	0	0	0	0	0	0	0	0	0	0	0	0	0	0	0	0	0	0
PD48719a	PD48719	Primary Tumour	Male	40	Regressive	nil	control	272	0	0	0	0	0	0	0	deletion	0	tandem-duplication	0	0	0	0	0	0	0	0	0	0	0	0	0	0	0	0	0	0	0	0	0	0	0	0	0	0	0	0	0	0	0
PD48720a	PD48720	Primary Tumour	Female	10	Stromal	WT1 ess_splice	case	247	0	0	0	0	0	0	0	0	0	0	0	0	0	sub	0	0	0	0	0	0	0	0	0	0	0	0	0	0	0	0	0	0	0	0	0	0	0	0	0	0	0
PD48721a	PD48721	Primary Tumour	Female	72	Epithelial	nil	control	532	0	0	promoter_hypermeth	0	complex	0	0	0	0	0	0	0	0	0	0	0	0	0	0	0	0	0	0	0	0	0	0	0	0	0	0	0	0	0	0	0	0	0	0	0	0
PD48722a	PD48722	Primary Tumour	Male	24.1	Regressive	nil	control	25	0	0	0	0	0	0	0	0	0	0	0	0	0	0	0	0	0	0	0	0	0	0	0	0	0	0	0	0	0	0	0	0	0	0	0	0	0	0	0	0	0
PD48723a	PD48723	Primary Tumour	Female	35	Blastemal	11p15.5 LOI	case	415	0	0	0	0	0	0	0	0	0	0	0	0	0	0	0	0	0	0	0	0	0	0	0	0	0	0	0	0	0	0	0	0	0	0	0	0	0	0	0	0	0
PD48724a	PD48724	Primary Tumour	Female	122	Blastemal	nil	control	414	0	0	0	0	0	0	0	0	0	0	0	0	0	0	0	0	0	0	0	0	0	0	0	0	0	0	0	0	0	0	0	0	0	0	0	0	0	0	0	0	0
PD48725a	PD48725	Primary Tumour	Female	14	Blastemal	nil	control	21	0	0	0	0	0	0	0	0	0	0	0	0	0	0	0	0	0	0	0	0	0	0	0	0	0	0	0	0	0	0	0	0	0	0	0	0	0	0	0	0	0
PD48726c	PD48726	Primary Tumour	Female	15	Stromal	CEP164 intragenic deletion	case	257	0	0	0	0	0	0	0	0	0	0	0	0	0	sub	indel	0	0	0	0	0	0	0	0	0	0	0	0	0	0	0	0	0	0	0	0	0	0	0	0	0	0
PD48726d	PD48726	Primary Tumour	Female	15	Stromal	CEP164 intragenic deletion	case	103	0	0	0	0	0	0	0	0	0	0	0	0	0	sub	indel	0	0	0	0	0	0	0	0	0	0	0	0	0	0	0	0	0	0	0	0	0	0	0	0	0	0
PD48726f	PD48726	Biopsy	Female	15	Stromal	CEP164 intragenic deletion	case	293	0	0	0	0	0	0	0	0	0	0	0	0	0	0	0	0	0	0	0	0	0	0	0	0	0	0	0	0	0	0	0	0	0	0	0	0	0	0	0	0	0
PD48726h	PD48726	Metastasis	Female	15	Stromal	CEP164 intragenic deletion	case	2117	0	0	0	0	0	0	0	0	0	0	0	0	0	0	0	0	0	0	0	0	0	0	0	0	0	0	0	0	0	0	0	0	0	0	0	0	0	0	0	0	0
PD49171a	PD49171	Primary Tumour	Male	5	Blastemal	nil	control	46	0	0	0	0	0	0	0	0	0	0	0	0	0	0	0	0	0	0	0	0	0	0	0	0	0	deletion	0	0	0	0	0	0	0	0	0	0	0	0	0	0	0
PD49173a	PD49173	Primary Tumour	Male	7	Mixed	nil	control	196	0	0	0	0	0	0	0	0	0	0	0	0	0	sub	indel	0	0	0	0	0	0	0	0	0	0	0	0	0	0	0	0	0	0	0	0	0	0	0	0	0	0
PD49174a	PD49174	Primary Tumour	Female	21	Mixed	11p LOH	case	194	0	0	0	0	0	0	deletion	0	0	0	0	0	0	0	0	0	0	0	0	0	0	0	0	0	0	0	0	0	0	0	0	0	0	0	0	0	0	0	0	0	0
PD49176a	PD49176	Primary Tumour	Male	7	Regressive	nil	control	95	0	0	0	0	0	0	0	0	0	0	0	0	0	0	0	0	0	0	0	0	0	0	0	0	0	0	0	0	0	0	0	0	0	0	0	0	0	0	0	0	0
PD49177a	PD49177	Primary Tumour	Male	6	Mixed	WT1 R369*	case	157	0	0	0	0	0	0	0	0	0	0	0	0	0	0	0	0	0	0	0	0	0	0	0	0	0	0	0	0	0	0	0	0	0	0	0	0	0	0	0	0	0
PD49183a	PD49183	Primary Tumour	Male	71	Diffuse anaplasia	11p LOH	case	513	0	0	0	0	0	0	0	0	0	0	0	0	0	0	0	0	0	0	0	0	0	0	0	0	0	0	0	0	0	0	deletion	0	0	0	complex	0	0	0	0	0	0
PD49184a	PD49184	Primary Tumour	Female	21	Stromal	WT1 deletion	case	351	0	0	0	0	0	0	0	0	0	0	0	0	0	indel	indel	0	0	0	0	0	0	0	0	0	0	0	0	0	0	0	0	0	0	0	0	0	0	0	0	0	0
PD49184c	PD49184	Recurrence	Female	21	Stromal	WT1 deletion	case	1497	0	0	0	0	0	0	0	sub	0	0	0	0	0	0	indel	0	0	0	0	0	0	0	0	0	0	0	0	0	0	0	0	0	0	0	0	0	0	0	0	0	0
PD49185a	PD49185	Primary Tumour	Female	49	Blastemal	NF1 W784R/TP53 R267W	case	621	0	0	0	0	0	0	0	0	0	0	0	0	0	0	0	0	0	0	0	0	0	0	0	0	0	0	complex	0	0	0	0	0	0	0	0	0	0	0	0	0	0
PD49186a	PD49186	Primary Tumour	Male	4	Mixed	TRIM28 E77fs*13	case	64	0	0	0	0	0	0	0	0	0	0	0	0	0	0	0	0	0	0	0	0	0	0	0	0	0	0	0	0	0	0	0	0	0	0	0	0	0	0	0	0	0
PD49187a	PD49187	Primary Tumour	Female	5	Mixed	nil	control	92	0	0	0	0	0	0	0	0	0	0	0	0	0	0	0	0	0	0	0	0	0	0	0	0	0	0	0	0	0	0	0	0	0	0	0	0	0	0	0	0	0
PD49189a	PD49189	Primary Tumour	Male	11	Stromal	WT1 deletion	case	143	0	0	0	0	0	0	0	0	0	0	0	0	0	sub	0	0	0	0	0	0	0	0	0	0	0	0	0	0	0	0	0	0	0	0	0	0	0	0	0	0	0
PD49189c	PD49189	Recurrence	Male	11	Stromal	WT1 deletion	case	135	0	0	0	0	0	0	0	0	0	0	0	0	0	0	sub	0	0	0	0	0	0	0	0	0	0	0	0	0	0	0	0	0	0	0	0	0	0	0	0	0	0
PD49189e	PD49189	Leukaemia	Male	11	Stromal	WT1 deletion	case	-	0	0	0	0	0	0	0	0	0	0	0	0	0	0	indel	0	0	0	0	0	0	0	0	0	tandem-duplication	0	0	0	0	0	0	0	0	0	0	0	0	0	0	0	0
PD49191a	PD49191	Primary Tumour	Female	180	Regressive	nil	control	507	0	0	0	0	0	0	0	0	0	0	0	0	0	0	0	0	0	0	0	0	0	0	0	0	0	0	0	0	0	0	0	0	0	0	0	0	0	0	0	0	0
PD49191c	PD49191	Recurrence	Female	180	Regressive	nil	control	473	0	0	0	0	0	0	0	0	0	0	0	0	0	0	0	0	0	0	0	0	0	0	0	0	0	0	0	0	0	0	0	0	0	0	0	0	0	0	0	0	0
PD49193a	PD49193	Primary Tumour	Female	8	Stromal	WT1 T225fs*61	case	210	0	0	0	0	0	0	0	0	0	0	0	0	0	indel	0	0	0	0	0	0	0	0	0	0	0	0	0	0	0	0	0	0	0	0	0	0	0	0	0	0	0
PD49193c	PD49193	Recurrence	Female	8	Stromal	WT1 T225fs*61	case	318	0	0	0	0	0	0	0	0	0	0	0	0	0	sub	0	0	0	0	0	0	0	0	0	0	0	0	0	0	0	0	0	0	0	0	0	0	0	0	0	0	0
PD49195a	PD49195	Primary Tumour	Female	9	Nephroblastomatosis	11p LOH	case	57	0	0	0	0	0	0	0	0	0	0	0	0	0	0	0	0	0	0	0	0	0	0	0	0	0	0	0	0	0	0	0	0	0	0	0	0	0	0	0	0	0
PD49197a	PD49197	Primary Tumour	Male	39	Stromal	nil	control	225	0	0	0	0	0	0	0	deletion	0	0	0	0	0	0	0	0	0	0	0	0	0	0	0	0	0	deletion	0	0	0	0	0	0	0	0	0	0	0	0	0	0	0
PD49197c	PD49197	Metastasis	Male	39	Stromal	nil	control	246	0	0	0	0	0	0	0	deletion	0	0	0	0	0	0	0	0	0	0	0	0	0	0	0	0	0	0	0	0	0	0	0	0	0	0	0	0	0	0	0	0	0
PD49198a	PD49198	Primary Tumour	Female	13	Epithelial	11p15.5 LOI	case	228	0	0	0	0	0	0	0	0	0	0	0	0	0	deletion	0	0	0	0	0	0	0	0	0	0	0	0	0	0	0	0	0	0	0	0	0	0	0	0	0	0	0
PD49199a	PD49199	Primary Tumour	Female	8	Stromal/Mixed	WT1 E302*	case	192	0	0	0	0	0	0	0	0	0	0	0	0	0	sub	0	0	0	0	0	0	0	0	0	0	0	0	0	0	0	0	0	0	0	0	0	0	0	0	0	0	0
PD49199c	PD49199	Primary Tumour	Female	8	Stromal/Mixed	WT1 E302*	case	223	0	0	0	0	0	0	0	0	0	0	0	0	0	sub	0	0	0	0	0	0	0	0	0	0	0	0	0	0	0	0	0	0	0	0	0	0	0	0	0	0	0
PD49200a	PD49200	Primary Tumour	Female	18	Mixed	nil	control	195	0	0	0	0	0	0	0	0	0	0	0	0	0	deletion	0	0	0	0	0	0	0	0	0	0	0	0	0	0	0	0	0	0	0	0	0	0	0	0	0	0	0
PD49203a	PD49203	Primary Tumour	Male	43	Diffuse anaplasia	nil	control	1942	0	0	0	0	0	0	0	0	0	0	0	0	0	0	0	0	0	0	0	0	0	0	0	0	0	0	0	0	translocation	inversion	0	0	0	0	0	0	0	0	0	0	0
PD49204a	PD49204	Primary Tumour	Female	108	Epithelial	nil	control	729	0	0	0	0	0	0	0	0	0	0	0	0	0	0	0	0	0	0	0	0	0	0	0	0	0	0	0	0	0	0	0	0	0	0	0	0	0	0	0	0	0
PD49209a	PD49209	Primary Tumour	Female	23	Mixed	DIS3L2 exon 9 deletion	case	153	0	0	0	0	0	0	0	0	0	0	0	0	0	0	0	0	0	0	0	0	0	0	0	0	0	0	0	0	0	0	0	0	0	0	0	0	0	0	0	0	0
PD49210a	PD49210	Primary Tumour	Male	71	Regressive	11p15.5 LOI	case	209	0	0	0	0	0	0	0	0	0	0	0	0	0	0	0	0	0	0	0	0	0	0	0	0	0	0	0	0	0	0	0	0	0	0	0	0	0	0	0	0	0
PD49211a	PD49211	Primary Tumour	Female	37	Awaited	nil	control	207	0	0	0	0	0	0	0	0	0	0	0	0	0	0	0	0	0	0	0	0	0	0	0	0	0	0	0	0	0	0	0	0	0	0	0	0	0	0	0	0	0
PD49213a	PD49213	Primary Tumour	Female	88	Blastemal	11p15.5 LOI	case	256	0	0	0	0	0	0	0	0	0	0	0	0	0	0	deletion	0	0	0	0	0	0	0	0	0	0	0	0	0	0	0	0	0	0	0	0	0	0	0	0	0	0
PD49214a	PD49214	Primary Tumour	Male	28	Diffuse anaplasia	BLM Q548*	case	340	0	0	0	0	0	0	0	0	0	tandem-duplication	0	0	0	0	0	0	0	0	0	0	0	0	0	0	0	0	0	0	0	0	0	0	0	0	0	0	0	0	0	0	0
PD49215a	PD49215	Primary Tumour	Male	10	Epithelial	TRIM28 L362fs*6	case	68	0	0	0	0	0	0	0	0	0	0	0	0	0	0	0	0	0	0	0	0	0	0	0	0	0	0	0	0	0	0	0	0	0	0	0	0	0	0	0	0	0
PD49216a	PD49216	Primary Tumour	Female	66	Blastemal	PMS2 K706fs*19	case	317	0	0	0	0	0	0	0	0	0	0	0	0	0	0	0	0	0	0	0	0	0	0	0	0	0	0	0	0	0	0	0	0	0	0	0	0	0	0	0	0	0
PD49216c	PD49216	Metastasis	Female	66	Blastemal	PMS2 K706fs*19	case	481	0	0	0	0	0	0	0	deletion	0	0	0	0	0	0	0	0	0	0	0	0	0	0	0	0	0	0	0	0	0	0	0	0	0	0	0	0	0	0	0	0	0
PD49217a	PD49217	Primary Tumour	Male	50	Diffuse anaplasia	nil	control	2081	0	0	0	deletion	indel	0	0	0	0	0	inversion	0	0	complex	0	deletion	0	0	0	0	0	0	0	0	0	0	0	0	0	0	0	0	0	0	0	0	0	0	0	0	0
PD49217c	PD49217	Recurrence	Male	50	Diffuse anaplasia	nil	control	16735	0	0	0	0	indel	deletion	0	indel	complex	0	0	complex	0	0	0	0	deletion	0	0	0	0	0	0	0	0	0	0	0	0	0	0	0	0	0	0	0	0	0	0	0	0
PD49219a	PD49219	Primary Tumour	Male	59	Diffuse anaplasia	BLM Q548*	case	255	0	0	0	0	0	0	0	deletion	0	0	0	0	0	0	0	0	0	0	0	0	0	0	0	0	0	0	0	0	0	0	0	0	0	0	0	0	0	0	0	0	0
PD49223a	PD49223	Primary Tumour	Female	32	Mixed	3q duplication encompassing PIK3CA	case	113	0	0	0	0	0	0	0	0	0	0	0	0	0	0	0	0	0	0	0	0	0	0	0	0	0	0	0	0	0	0	0	0	0	0	0	0	0	0	0	0	0
PD50589a	PD50589	Primary Tumour	Female	10	Epithelial	TRIM28 R230*	case	55	0	0	0	0	0	0	0	0	0	0	0	0	0	0	0	0	0	0	0	0	0	0	0	0	0	0	0	0	0	0	0	0	0	0	0	0	0	0	0	0	0
PD50589c	PD50589	Primary Tumour	Female	10	Epithelial	TRIM28 R230*	case	83	0	0	0	0	0	0	0	0	0	0	0	0	0	0	0	0	0	0	0	0	0	0	0	0	0	0	0	0	0	0	0	0	0	0	0	0	0	0	0	0	0
PD50589d	PD50589	Primary Tumour	Female	10	Epithelial	TRIM28 R230*	case	87	0	0	0	0	0	0	0	0	0	0	0	0	0	0	0	0	0	0	0	0	0	0	0	0	0	0	0	0	0	0	0	0	0	0	0	0	0	0	0	0	0
PD50589f	PD50589	Primary Tumour	Female	10	Epithelial	TRIM28 R230*	case	90	0	0	0	0	0	0	0	0	0	0	0	0	0	0	0	0	0	0	0	0	0	0	0	0	0	0	0	0	0	0	0	0	0	0	0	0	0	0	0	0	0
PD50589k	PD50589	Primary Tumour	Female	10	Epithelial	TRIM28 R230*	case	87	0	0	0	0	0	0	0	0	0	0	0	0	0	0	0	0	0	0	0	0	0	0	0	0	0	0	0	0	0	0	0	0	0	0	0	0	0	0	0	0	0
PD50589l	PD50589	Primary Tumour	Female	10	Epithelial	TRIM28 R230*	case	590	0	0	0	0	0	0	0	0	0	0	0	0	0	0	0	0	0	0	0	0	0	0	0	0	0	0	0	0	0	0	0	0	0	0	0	0	0	0	0	0	0
PD50589m	PD50589	Primary Tumour	Female	10	Epithelial	TRIM28 R230*	case	90	0	0	0	0	0	0	0	0	0	0	0	0	0	0	0	0	0	0	0	0	0	0	0	0	0	0	0	0	0	0	0	0	0	0	0	0	0	0	0	0	0
PD50589n	PD50589	Primary Tumour	Female	10	Epithelial	TRIM28 R230*	case	549	0	0	0	0	0	0	0	0	0	0	0	0	0	0	0	0	0	0	0	0	0	0	0	0	0	0	0	0	0	0	0	0	0	0	0	0	0	0	0	0	0
PD50590a	PD50590	Primary Tumour	Female	5	Mixed	11p15.5 LOI	case	139	0	0	0	0	0	0	0	0	0	0	0	0	0	indel	0	0	0	0	0	0	0	0	0	0	0	0	0	0	0	0	0	0	0	0	0	0	0	0	0	0	0
PD50590d	PD50590	Recurrence	Female	5	Mixed	11p15.5 LOI	case	8	0	0	0	0	0	0	0	0	0	0	0	0	0	0	0	0	0	0	0	0	0	0	0	0	0	0	0	0	0	0	0	0	0	0	0	0	0	0	0	0	0
PD50590p	PD50590	Primary Tumour	Female	5	Mixed	11p15.5 LOI	case	185	0	0	0	0	0	0	0	0	0	0	0	0	0	indel	0	0	0	0	0	0	0	0	0	0	0	0	0	0	0	0	0	0	0	0	0	0	0	0	0	0	0
PD50591a	PD50591	Primary Tumour	male	11	Mixed	nil	control	240	0	0	0	0	0	0	0	0	0	0	0	0	0	indel	sub	0	0	0	0	0	0	0	0	0	0	0	0	0	0	0	0	0	0	0	0	0	0	0	0	0	0
PD50591c	PD50591	Primary Tumour	male	11	Mixed	nil	control	137	0	0	0	0	0	0	0	0	0	0	0	0	0	0	sub	0	0	0	0	0	0	0	0	0	0	0	0	0	0	0	0	0	0	0	0	0	0	0	0	0	0
PD50591d	PD50591	Primary Tumour	male	11	Mixed	nil	control	141	0	0	0	0	0	0	0	0	0	0	0	0	0	0	sub	0	0	0	0	0	0	0	0	0	0	0	0	0	0	0	0	0	0	0	0	0	0	0	0	0	0
PD50593a	PD50593	Primary Tumour	male	7	Stromal	11p LOH	case	187	0	0	0	0	0	0	0	0	0	0	0	0	0	0	0	0	0	0	0	0	0	0	0	0	0	0	0	0	0	0	0	0	0	0	0	0	0	0	0	0	0
PD50594a	PD50594	Primary Tumour	male	2	Nephroblastomatosis	11p15.5 LOI	case	80	0	0	0	0	0	0	0	0	0	0	0	0	0	0	0	0	0	0	0	0	0	0	0	0	0	0	0	0	0	0	0	0	0	0	0	0	0	0	0	0	0
PD50594d	PD50594	Primary Tumour	male	2	Nephroblastomatosis	11p15.5 LOI	case	52	0	0	0	0	0	0	0	0	0	0	0	0	0	0	0	0	0	0	0	0	0	0	0	0	0	0	0	0	0	0	0	0	0	0	0	0	0	0	0	0	0
PD50596a	PD50596	Primary Tumour	male	6	Stromal	WT1 P111fs*47	case	160	0	0	0	0	0	0	0	0	0	0	0	0	0	sub	0	0	0	0	0	0	0	0	0	0	0	0	0	0	0	0	0	0	0	0	0	0	0	0	0	0	0
PD50596c	PD50596	Primary Tumour	male	6	Stromal	WT1 P111fs*47	case	243	0	0	0	0	0	0	0	0	0	0	0	0	0	sub	0	0	0	0	0	0	0	0	0	0	0	0	0	0	0	0	0	0	0	0	0	0	0	0	0	0	0
PD50596d	PD50596	Primary Tumour	male	6	Stromal	WT1 P111fs*47	case	232	0	0	0	0	0	0	0	0	0	0	0	0	0	sub	0	0	0	0	0	0	0	0	0	0	0	0	0	0	0	0	0	0	0	0	0	0	0	0	0	0	0
PD50596e	PD50596	Primary Tumour	male	6	Stromal	WT1 P111fs*47	case	220	0	0	0	0	0	0	0	0	0	0	0	0	0	sub	0	0	0	0	0	0	0	0	0	0	0	0	0	0	0	0	0	0	0	0	0	0	0	0	0	0	0
PD50599e	PD50599	Primary Tumour	Female	10	Stromal	WT1 R458*	case	212	0	0	0	0	0	0	0	0	0	0	0	0	0	sub	0	0	0	0	0	0	0	0	0	0	0	0	0	0	0	0	0	0	0	0	0	0	0	0	0	0	0
PD50599f	PD50599	Primary Tumour	Female	10	Stromal	WT1 R458*	case	134	0	0	0	0	0	0	0	0	0	0	0	0	0	sub	0	0	0	0	0	0	0	0	0	0	0	0	0	0	0	0	0	0	0	0	0	0	0	0	0	0	0
PD50600g	PD50600	Primary Tumour	male	6	Not available	REST H322R	case	336	0	0	0	0	0	0	0	0	0	0	0	0	0	0	0	0	0	0	0	0	0	0	0	0	0	0	0	0	0	0	0	0	0	0	0	0	0	0	0	0	0
PD50600h	PD50600	Primary Tumour	male	6	Not available	REST H322R	case	527	0	0	0	0	0	0	0	0	0	0	0	0	0	0	0	0	0	0	0	0	0	0	0	0	0	0	0	0	0	0	0	0	0	0	0	0	0	0	0	0	0
PD50600i	PD50600	Primary Tumour	male	6	Not available	REST H322R	case	439	0	0	0	0	0	0	0	0	0	0	0	0	0	0	0	0	0	0	0	0	0	0	0	0	0	0	0	0	0	0	0	0	0	0	0	0	0	0	0	0	0
PD50602a	PD50602	Primary Tumour	male	10	Stromal	WT1 K388fs*61	case	151	0	0	0	0	0	0	0	0	0	0	0	0	0	0	0	0	0	0	0	0	0	0	0	0	0	0	0	0	0	0	0	0	0	0	0	0	0	0	0	0	0
PD50602c	PD50602	Primary Tumour	male	10	Stromal	WT1 K388fs*61	case	147	0	0	0	0	0	0	0	0	0	0	0	0	0	0	0	0	0	0	0	0	0	0	0	0	0	0	0	0	0	0	0	0	0	0	0	0	0	0	0	0	0
PD50602d	PD50602	Primary Tumour	male	10	Stromal	WT1 K388fs*61	case	151	0	0	0	0	0	0	0	0	0	0	0	0	0	0	0	0	0	0	0	0	0	0	0	0	0	0	0	0	0	0	0	0	0	0	0	0	0	0	0	0	0
PD50643d	PD50643	Primary Tumour	Male	8	Mixed	WT1 R369*	case	271	0	0	0	0	0	0	0	0	0	0	0	0	0	sub	0	0	0	0	0	0	0	0	0	0	0	0	0	0	0	0	0	0	0	0	0	0	0	0	0	0	0
PD50643e	PD50643	Primary Tumour	Male	8	Mixed	WT1 R369*	case	234	0	0	0	0	0	0	0	0	0	0	0	0	0	sub	0	0	0	0	0	0	0	0	0	0	0	0	0	0	0	0	0	0	0	0	0	0	0	0	0	0	0
PD50643f	PD50643	Primary Tumour	Male	8	Mixed	WT1 R369*	case	273	0	0	0	0	0	0	0	0	0	0	0	0	0	sub	0	0	0	0	0	0	0	0	0	0	0	0	0	0	0	0	0	0	0	0	0	0	0	0	0	0	0
PD50643h	PD50643	Primary Tumour	Male	8	Mixed	WT1 R369*	case	239	0	0	0	0	0	0	0	0	0	0	0	0	0	sub	0	0	0	0	0	0	0	0	0	0	0	0	0	0	0	0	0	0	0	0	0	0	0	0	0	0	0
PD50643j	PD50643	Primary Tumour	Male	8	Mixed	WT1 R369*	case	256	0	0	0	0	0	0	0	0	0	0	0	0	0	sub	0	0	0	0	0	0	0	0	0	0	0	0	0	0	0	0	0	0	0	0	0	0	0	0	0	0	0
PD50643k	PD50643	Primary Tumour	Male	8	Mixed	WT1 R369*	case	233	0	0	0	0	0	0	0	0	0	0	0	0	0	sub	0	0	0	0	0	0	0	0	0	0	0	0	0	0	0	0	0	0	0	0	0	0	0	0	0	0	0
PD50643l	PD50643	Primary Tumour	Male	8	Mixed	WT1 R369*	case	152	0	0	0	0	0	0	0	0	0	0	0	0	0	0	0	0	0	0	0	0	0	0	0	0	0	0	0	0	0	0	0	0	0	0	0	0	0	0	0	0	0
PD50662a	PD50662	Primary Tumour	Male	58	Blastemal	nil	control	805	0	0	0	0	0	0	0	0	0	0	0	0	0	0	complex	0	0	0	0	0	0	0	0	0	0	0	0	0	0	0	0	0	0	0	0	0	0	0	0	0	0
PD50663a	PD50663	Primary Tumour	Female	38.4	Blastemal	nil	control	555	0	0	0	0	0	0	0	0	0	0	0	0	0	0	0	0	0	0	0	0	0	0	0	0	0	0	0	0	0	0	0	0	0	0	0	0	0	0	0	0	0
PD50665a	PD50665	Primary Tumour	Female	17	Mixed	CHEK2 T410fs*15	case	135	0	0	0	0	0	0	0	0	0	0	0	0	0	0	0	0	0	0	0	0	0	0	0	0	0	tandem-duplication	0	0	0	0	0	0	0	0	0	0	0	0	0	0	0
PD50667a	PD50667	Primary Tumour	Male	79	Blastemal	BRCA R2784W	case	5512	0	0	0	promoter_hypermeth	0	0	0	indel	0	0	0	0	0	0	0	0	0	0	0	deletion	0	0	0	0	0	0	0	0	0	0	0	0	0	0	0	0	translocation	0	0	0	0
PD50669a	PD50669	Primary Tumour	Female	62	Regressive	nil	control	67	0	0	0	0	0	0	0	0	0	0	0	0	0	0	0	0	0	0	0	0	0	0	0	0	0	0	0	0	0	0	0	0	0	0	0	0	0	0	0	0	0
PD50675a	PD50675	Primary Tumour	Male	47	Mixed	nil	control	398	0	0	0	0	0	0	0	sub	0	sub	0	0	0	0	0	0	0	0	0	0	0	0	0	0	0	0	0	0	0	0	0	0	0	0	0	0	0	0	0	indel	0
PD50678a	PD50678	Primary Tumour	Female	64	Regressive	11p15.5 LOI	case	590	0	0	0	0	0	0	0	0	0	0	0	0	0	0	0	0	0	0	0	0	0	0	0	0	0	0	0	0	0	0	0	0	0	0	0	0	0	0	0	0	0
PD50682a	PD50682	Primary Tumour	Female	35	Stromal	nil	control	418	0	0	0	0	0	0	0	0	0	0	0	0	0	0	0	0	0	0	0	0	0	0	0	0	0	0	0	0	0	0	0	0	0	0	0	0	0	0	0	0	0
PD50683a	PD50683	Primary Tumour	Male	65	Regressive	REST H322Q	case	402	0	0	0	0	0	0	0	0	0	0	0	0	0	0	0	0	0	0	0	0	0	0	0	0	0	0	0	0	0	0	0	0	0	0	0	0	0	0	0	0	0
PD50686a	PD50686	Primary Tumour	Female	23	Stromal	nil	control	204	0	0	0	0	0	0	0	0	0	0	0	0	0	0	complex	0	0	0	0	0	0	0	0	0	0	0	0	0	0	0	0	0	0	0	0	0	0	0	indel	0	0
PD50695a	PD50695	Primary Tumour	Female	71	Regressive	CHEK2 T410fs*15	case	403	0	0	0	0	0	0	0	0	0	complex	0	0	0	0	0	0	0	0	0	0	0	0	0	0	0	0	0	0	0	0	0	0	0	0	0	0	0	0	0	0	0
PD50696a	PD50696	Primary Tumour	Male	36	Stromal	nil	control	258	0	0	0	0	0	0	0	sub	0	0	0	0	0	0	0	0	0	0	0	0	0	0	0	0	0	0	0	0	0	0	0	0	0	0	0	0	0	0	0	0	0
PD50697a	PD50697	Primary Tumour	Female	13	Mixed	nil	control	226	0	0	0	0	0	0	0	0	0	0	0	0	0	0	0	0	0	0	0	0	0	0	0	0	0	0	0	0	0	0	0	0	0	0	0	0	0	0	0	0	0
PD50698a	PD50698	Primary Tumour	Male	25	Stromal	nil	control	174	0	0	0	0	0	0	0	0	0	0	0	0	0	0	0	0	0	0	0	0	0	0	0	0	0	0	0	0	0	0	0	0	0	0	0	0	0	0	0	0	0
PD50699a	PD50699	Primary Tumour	Female	74	Stromal	11p15.5 LOI	case	1043	0	0	0	0	0	0	0	deletion	0	0	0	0	0	0	0	0	0	0	0	0	0	0	0	0	0	0	0	0	0	0	0	0	0	0	0	0	0	0	0	0	0
PD50707a	PD50707	Primary Tumour	Male	126	Epithelial	FBXW7 R479*	case	855	0	0	0	0	0	0	0	0	0	0	0	0	0	0	0	0	0	0	0	0	0	0	0	0	0	0	0	0	0	0	0	0	0	0	0	0	0	0	0	0	0
PD50708a	PD50708	Primary Tumour	Female	12	Mixed	nil	control	135	0	0	0	0	0	0	0	0	0	0	0	0	0	0	0	0	0	0	0	0	0	0	0	0	0	0	0	0	0	0	0	0	0	0	0	0	0	0	0	0	0
PD50709a	PD50709	Primary Tumour	Female	26	Regressive	11p LOH	case	95	0	0	0	0	0	0	0	0	0	0	0	0	0	0	0	0	0	0	0	0	0	0	0	0	0	0	0	0	sub	0	0	0	0	0	0	0	0	0	0	0	0
PD50711a	PD50711	Primary Tumour	Female	24	Mixed	nil	control	446	0	0	0	0	0	0	0	0	0	0	0	0	0	0	0	0	0	0	0	0	0	0	0	0	0	0	0	0	0	0	0	0	0	0	0	0	0	0	0	0	0
PD50713a	PD50713	Primary Tumour	Female	11	Mixed	NBN V663fs*10	case	275	0	0	0	0	0	0	0	deletion	0	0	0	0	0	0	0	0	0	0	0	0	0	0	0	0	0	0	translocation	0	0	0	0	0	0	0	0	0	0	0	0	0	0
PD50715a	PD50715	Primary Tumour	Male	62	Regressive	11p15.5 LOI	case	351	0	0	0	0	0	0	0	deletion	0	0	0	0	0	0	0	0	0	0	0	0	0	0	0	0	0	0	0	0	0	0	0	0	0	0	0	0	0	0	0	0	0
PD50716a	PD50716	Primary Tumour	Female	18	Stromal	nil	control	272	0	0	0	0	0	0	0	0	0	0	0	0	0	sub	deletion	0	0	0	0	0	0	0	0	0	0	0	0	0	0	0	0	0	0	0	0	0	0	0	0	0	0
PD50717a	PD50717	Primary Tumour	Male	84	Regressive	nil	control	343	0	0	0	0	0	0	0	0	0	0	0	0	0	0	0	0	0	0	0	0	0	0	0	0	0	0	0	0	sub	0	0	0	0	0	0	0	0	0	0	0	0
PD50719a	PD50719	Primary Tumour	Female	82	Stromal	11p15.5 LOI	case	834	0	0	0	0	0	0	0	sub	0	0	0	0	0	0	0	0	0	0	0	0	0	0	0	0	0	0	0	0	0	0	0	0	0	0	0	0	0	0	0	0	0
PD50720a	PD50720	Primary Tumour	Male	19	Mixed	WT1 deletion	case	292	0	0	0	0	0	0	0	0	0	0	0	0	0	sub	0	0	0	0	0	0	0	0	0	0	0	0	0	0	0	0	0	0	0	0	0	0	0	0	0	0	0
PD50724a	PD50724	Primary Tumour	Female	41	Mixed	nil	control	241	0	0	0	0	0	0	0	0	0	0	0	0	0	0	0	0	0	0	0	0	0	0	0	0	0	0	0	0	sub	0	0	0	0	0	0	0	0	0	0	0	0
PD50726a	PD50726	Primary Tumour	Male	8	Stromal	WT1 Y295*	case	175	0	0	0	0	0	0	0	0	0	0	0	0	0	sub	0	0	0	0	0	0	0	0	0	0	0	0	0	0	0	0	0	0	0	0	0	0	0	0	0	0	0
PD50726c	PD50726	Primary Tumour	Male	8	Stromal	WT1 Y295*	case	170	0	0	0	0	0	0	0	0	0	0	0	0	0	sub	0	0	0	0	0	0	0	0	0	0	0	0	0	0	0	0	0	0	0	0	0	0	0	0	0	0	0
PD50728a	PD50728	Primary Tumour	Male	46	Focal anaplasia	nil	control	535	0	0	0	0	0	0	0	deletion	0	0	0	0	0	0	0	0	0	0	0	0	0	0	0	0	0	0	0	0	0	0	0	0	0	0	0	0	0	0	0	0	0
PD50730a	PD50730	Primary Tumour	Female	72	Regressive	nil	control	438	0	0	0	0	0	0	0	sub	0	0	0	0	0	0	0	0	0	0	0	0	0	0	0	0	0	0	0	0	0	0	0	0	0	0	0	0	0	0	0	0	0
PD50733a	PD50733	Primary Tumour	Male	59	Regressive	WT1 deletion	case	846	0	0	0	0	0	0	0	deletion	0	0	0	0	0	sub	indel	0	0	0	0	0	0	0	0	0	0	0	0	0	0	0	0	0	0	0	0	0	0	0	0	0	0
PD50734a	PD50734	Primary Tumour	Male	56	Epithelial	nil	control	406	0	0	0	0	0	0	0	0	0	0	0	0	0	0	0	0	0	0	0	0	0	0	0	0	0	0	0	0	0	0	0	0	0	0	0	0	0	0	0	0	0
PD51622a	PD51622	Primary Tumour	male	29	Blastemal	nil	control	179	0	0	0	0	0	0	0	0	0	0	0	0	0	0	0	0	0	0	0	0	0	0	0	0	0	0	0	0	0	0	0	0	0	0	0	0	0	0	0	0	0
PD51622c	PD51622	Primary Tumour	male	29	Blastemal	nil	control	184	0	0	0	0	0	0	0	0	0	0	0	0	0	0	0	0	0	0	0	0	0	0	0	0	0	0	0	0	0	0	0	0	0	0	0	0	0	0	0	0	0
PD51622d	PD51622	Primary Tumour	male	29	Blastemal	nil	control	182	0	0	0	0	0	0	0	0	0	0	0	0	0	0	0	0	0	0	0	0	0	0	0	0	0	0	0	0	0	0	0	0	0	0	0	0	0	0	0	0	0
PD52201a	PD52201	Primary Tumour	Female	118	Mixed	nil	control	939	0	0	0	0	0	tandem-duplication	0	0	0	tandem-duplication	0	0	0	0	0	0	0	0	0	0	0	deletion	0	0	0	0	0	0	0	0	0	0	0	0	0	tandem-duplication	0	0	0	0	0
PD52201c	PD52201	Primary Tumour	Female	118	Mixed	nil	control	637	0	0	0	0	0	tandem-duplication	0	deletion	0	tandem-duplication	0	0	0	0	0	0	0	0	0	0	0	0	0	0	0	0	0	0	0	0	0	0	0	0	0	0	0	0	0	0	0
PD52201d	PD52201	Primary Tumour	Female	118	Mixed	nil	control	588	0	0	0	0	0	tandem-duplication	0	0	0	tandem-duplication	0	0	0	0	0	0	0	0	0	0	0	0	0	inversion	0	0	0	0	0	0	0	0	0	0	0	0	0	0	0	0	0
PD52201f	PD52201	Primary Tumour	Female	118	Mixed	nil	control	889	0	0	0	0	0	tandem-duplication	0	0	0	tandem-duplication	0	0	0	0	0	0	0	0	0	0	0	deletion	0	0	0	0	0	0	0	0	0	0	0	0	0	tandem-duplication	0	0	0	0	0
PD52201g	PD52201	Primary Tumour	Female	118	Mixed	nil	control	971	0	0	0	0	0	0	0	0	0	0	0	0	0	0	0	0	0	0	0	0	0	0	0	0	0	0	0	0	0	0	0	0	0	0	0	0	0	0	0	0	0
PD52202a	PD52202	Primary Tumour	Male	55	Diffuse anaplasia	nil	control	649	0	0	0	0	0	0	0	0	0	0	0	0	0	complex	0	0	0	0	0	sub	0	0	0	0	0	0	0	0	0	0	0	0	0	0	0	0	0	0	0	0	0
PD52202c	PD52202	Primary Tumour	Male	55	Diffuse anaplasia	nil	control	633	0	0	0	0	0	0	0	0	0	0	0	0	0	complex	0	0	0	0	0	sub	0	0	0	0	0	0	0	0	0	0	0	0	0	0	0	0	0	0	0	0	0
PD52205a	PD52205	Primary Tumour	Male	60	Stromal	nil	control	769	0	0	0	0	0	0	0	0	0	0	0	0	0	indel	complex	0	0	0	0	0	0	0	0	0	0	0	0	0	0	0	0	0	0	0	0	0	0	0	0	0	0
PD52205c	PD52205	Primary Tumour	Male	60	Stromal	nil	control	709	0	0	0	0	0	0	0	0	0	0	0	0	0	indel	complex	0	0	0	0	0	0	0	0	0	0	0	0	0	0	0	0	0	0	0	0	0	0	sub	0	0	0
PD52205d	PD52205	Primary Tumour	Male	60	Stromal	nil	control	862	0	0	0	0	0	0	0	0	0	0	0	0	0	indel	complex	0	0	0	0	0	0	0	0	0	0	0	0	0	0	0	0	0	0	0	0	0	0	0	0	0	0
PD52209a	PD52209	Primary Tumour	Male	59	Diffuse anaplasia	nil	control	388	0	0	0	0	0	0	0	0	0	tandem-duplication	0	0	0	indel	0	0	0	0	0	0	0	0	0	0	0	0	0	0	0	0	0	0	0	0	0	0	0	0	0	0	0
PD52209c	PD52209	Primary Tumour	Male	59	Diffuse anaplasia	nil	control	256	0	0	0	0	0	0	0	0	0	0	0	0	0	0	0	0	0	0	0	0	0	0	0	0	0	0	0	0	0	0	0	0	0	0	0	0	0	0	0	0	0
PD52210a	PD52210	Primary Tumour	Female	18	Mixed	nil	control	243	0	0	0	0	0	0	0	0	0	0	0	0	0	indel	0	0	0	0	0	0	0	0	0	0	0	0	0	0	0	0	0	0	0	0	0	0	0	0	0	0	0
PD52211c	PD52211	Primary Tumour	Female	46	Regressive	nil	control	32	0	0	0	0	0	0	0	0	0	0	0	0	0	0	0	0	0	0	0	0	0	0	0	0	0	0	0	0	0	0	0	0	0	0	0	0	0	0	0	0	0
PD52211e	PD52211	Primary Tumour	Female	46	Regressive	nil	control	28	0	0	0	0	0	0	0	0	0	0	0	0	0	0	0	0	0	0	0	0	0	0	0	0	0	0	0	0	0	0	0	0	0	0	0	0	0	0	0	0	0
PD52211f	PD52211	Biopsy	Female	46	Regressive	nil	control	453	0	0	0	0	0	0	0	0	0	0	0	0	0	0	0	0	0	0	0	0	0	0	0	0	0	0	0	0	0	0	0	0	0	0	0	0	0	0	0	0	0
PD52215a	PD52215	Primary Tumour	Female	62	Regressive	GPC3 ess_splice	case	262	0	0	0	0	0	0	0	0	0	0	0	0	0	0	0	0	0	0	0	0	0	0	0	0	0	0	0	0	0	0	0	0	0	0	0	0	0	0	0	0	0
PD52218a	PD52218	Biopsy	Female	31	Regressive	nil	control	290	0	0	0	0	0	0	0	0	0	0	0	0	0	0	0	0	0	0	0	0	0	0	0	0	0	0	0	0	0	0	0	0	0	0	0	0	0	0	0	0	0
PD52218d	PD52218	Primary Tumour	Female	31	Regressive	nil	control	97	0	0	0	0	0	0	0	0	0	0	0	0	0	0	0	0	0	0	0	0	0	0	0	0	0	deletion	0	0	0	0	0	0	0	0	0	0	0	0	0	0	0
PD52218f	PD52218	Primary Tumour	Female	31	Regressive	nil	control	192	0	0	0	0	0	0	0	0	0	0	0	0	0	0	0	0	0	0	0	0	0	0	0	0	0	deletion	0	0	0	0	0	0	0	0	0	0	0	0	0	0	0
PD52220a	PD52220	Primary Tumour	Male	75	Regressive	20q duplication encompassing SALL4	case	276	0	0	0	0	0	0	0	0	0	0	0	0	0	0	0	0	0	0	0	0	0	0	0	0	0	0	0	0	sub	0	0	0	0	0	0	0	0	0	0	0	0
PD52220c	PD52220	Primary Tumour	Male	75	Regressive	20q duplication encompassing SALL4	case	280	0	0	0	0	0	0	0	0	0	0	0	0	0	0	0	0	0	0	0	0	0	0	0	0	0	0	0	0	sub	0	0	0	0	0	0	0	0	0	0	0	0
PD52221a	PD52221	Primary Tumour	female	7	Epithelial	nil	control	104	0	0	0	0	0	0	0	0	0	0	0	0	0	0	0	0	0	0	0	0	0	0	0	0	0	0	0	0	0	0	0	0	0	0	0	0	0	0	0	0	0
PD52221c	PD52221	Primary Tumour	female	7	Epithelial	nil	control	71	0	0	0	0	0	0	0	0	0	0	0	0	0	0	0	0	0	0	0	0	0	0	0	0	0	0	0	0	0	0	0	0	0	0	0	0	0	0	0	0	0
PD52222a	PD52222	Primary Tumour	female	48	Mixed (Pre-chemotherapy)	BRCA2 K1239fs*20	case	478	0	0	0	0	0	0	0	0	0	0	0	0	0	0	0	0	0	0	0	0	0	0	0	0	0	0	0	0	0	0	0	0	0	0	0	0	0	0	0	0	0
PD52227a	PD52227	Primary Tumour	Female	8	Blastemal	REST E143fs*93	case	126	0	0	0	0	0	0	0	0	0	0	0	0	0	0	0	0	0	0	0	0	0	0	0	0	0	0	0	0	0	0	0	0	0	0	0	0	0	0	0	0	0
PD52227c	PD52227	Primary Tumour	Female	8	Blastemal	REST E143fs*93	case	117	0	0	0	0	0	0	0	0	0	0	0	0	0	0	0	0	0	0	0	0	0	0	0	0	0	0	0	0	0	0	0	0	0	0	0	0	0	0	0	0	0
PD52227d	PD52227	Primary Tumour	Female	8	Blastemal	REST E143fs*93	case	93	0	0	0	0	0	0	0	0	0	0	0	0	0	0	0	0	0	0	0	0	0	0	0	0	0	0	0	0	0	0	0	0	0	0	0	0	0	0	0	0	0
PD52228a	PD52228	Recurrence	Male	45	Blastemal	DIS3L2 exon 9 deletion	case	3528	0	0	0	0	0	complex	0	0	0	tandem-duplication	0	0	0	0	0	0	0	0	0	0	0	0	0	0	0	0	0	0	0	0	0	0	0	0	0	0	0	0	0	0	0
PD52228a	PD52228	Primary Tumour	Male	45	Blastemal	DIS3L2 exon 9 deletion	case	3528	0	0	0	0	0	complex	0	0	0	tandem-duplication	0	0	0	0	0	0	0	0	0	0	0	0	0	0	0	0	0	0	0	0	0	0	0	0	0	0	0	0	0	0	0
PD52230d	PD52230	Primary Tumour	Female	61	Blastemal	CHEK2 E437K	case	410	0	0	0	0	0	0	0	0	0	0	0	0	0	0	0	0	0	0	0	0	0	0	0	0	0	0	0	0	0	0	0	0	0	0	0	0	0	0	0	0	0
PD52230e	PD52230	Primary Tumour	Female	61	Blastemal	CHEK2 E437K	case	427	0	promoter_hypermeth	0	0	0	0	0	0	0	0	0	0	0	0	0	0	0	0	0	0	0	0	0	0	0	0	0	0	0	0	0	0	0	0	0	0	0	0	0	0	0
PD52235a	PD52235	Primary Tumour	female	47	Regressive	11p LOH	case	385	0	0	0	0	0	0	0	sub	0	0	0	0	0	0	0	0	0	0	0	0	0	0	0	0	0	0	0	0	0	0	0	0	0	0	0	0	0	0	0	0	0
PD52235c	PD52235	Primary Tumour	female	47	Regressive	11p LOH	case	31	0	0	0	0	0	0	0	0	0	0	0	0	0	0	0	0	0	0	0	0	0	0	0	0	0	0	0	0	0	0	0	0	0	0	0	0	0	0	0	0	0
PD52236a	PD52236	Primary Tumour	female	51	Blastemal	chr9 microdeletion	case	669	0	0	0	0	0	0	0	deletion	0	0	0	0	0	0	0	0	0	0	0	0	0	0	0	0	0	0	0	0	0	0	0	0	0	0	0	0	0	0	0	0	0
PD52236c	PD52236	Primary Tumour	female	51	Blastemal	chr9 microdeletion	case	656	0	0	0	0	0	0	0	deletion	0	0	0	0	0	0	0	0	0	0	0	0	0	0	0	0	0	0	0	0	0	0	0	0	0	0	0	0	0	0	0	0	0
PD52239a	PD52239	Primary Tumour	Male	14	Epithelial	11p LOH	case	133	0	0	0	0	0	0	0	deletion	0	0	0	0	0	0	0	0	0	0	0	0	0	0	0	0	0	0	0	0	0	0	0	0	0	0	0	0	0	0	0	0	0
PD52239c	PD52239	Primary Tumour	Male	14	Epithelial	11p LOH	case	162	0	0	0	0	0	0	0	0	0	0	0	0	0	0	0	0	0	0	0	0	0	0	0	0	0	0	0	0	0	0	0	0	0	0	0	0	0	0	0	0	0
PD52239d	PD52239	Primary Tumour	Male	14	Epithelial	11p LOH	case	116	0	0	0	0	0	0	0	deletion	0	0	0	0	0	0	0	0	0	0	0	0	0	0	0	0	0	0	0	0	0	0	0	0	0	0	0	0	0	0	0	0	0
PD52239e	PD52239	Primary Tumour	Male	14	Epithelial	11p LOH	case	168	0	0	0	0	0	0	0	deletion	0	0	0	0	0	0	0	0	0	0	0	0	0	0	0	0	0	0	0	0	0	0	0	0	0	0	0	0	0	0	0	0	0
PD52241a	PD52241	Primary Tumour	Female	50	Mixed	16q loss encompassing CTCF	case	746	0	0	0	0	0	0	0	0	0	0	0	0	0	indel	0	0	0	0	0	0	0	0	0	0	0	0	0	0	0	0	0	0	0	0	0	0	0	0	0	0	0
PD52241d	PD52241	Primary Tumour	Female	50	Mixed	16q loss encompassing CTCF	case	696	0	0	0	0	0	0	0	0	0	0	0	0	0	indel	0	0	0	0	0	0	0	0	0	0	0	0	0	0	0	0	0	0	0	0	0	0	0	0	0	0	0
PD52241f	PD52241	Primary Tumour	Female	50	Mixed	16q loss encompassing CTCF	case	743	0	0	0	0	0	0	0	0	0	0	0	0	0	indel	0	0	0	0	0	0	0	0	0	0	0	0	0	0	0	0	0	0	0	0	0	0	0	0	0	0	0
PD52241h	PD52241	Primary Tumour	Female	50	Mixed	16q loss encompassing CTCF	case	789	0	0	0	0	0	0	0	0	0	0	0	0	0	indel	0	0	0	0	0	0	0	0	0	0	0	0	0	0	0	0	0	0	0	0	0	0	0	0	0	0	0
PD52241i	PD52241	Primary Tumour	Female	50	Mixed	16q loss encompassing CTCF	case	-	0	0	0	0	0	0	0	0	0	0	0	0	0	indel	0	0	0	0	0	0	0	0	0	0	0	0	0	0	0	0	0	0	0	0	0	0	0	0	0	0	0
PD52241j	PD52241	Primary Tumour	Female	50	Mixed	16q loss encompassing CTCF	case	887	0	0	0	0	0	0	0	0	0	0	0	0	0	indel	0	0	0	0	0	0	0	0	0	0	0	0	0	0	0	0	0	0	0	0	0	0	0	0	0	0	0
PD52241k	PD52241	Primary Tumour	Female	50	Mixed	16q loss encompassing CTCF	case	925	0	0	0	0	0	0	0	0	0	0	0	0	0	indel	0	0	0	0	0	0	0	0	0	0	0	0	0	0	0	0	0	0	0	0	0	0	0	0	0	0	0
PD52241l	PD52241	Primary Tumour	Female	50	Mixed	16q loss encompassing CTCF	case	762	0	0	0	0	0	0	0	0	0	0	0	0	0	indel	0	0	0	0	0	0	0	0	0	0	0	0	0	0	0	0	0	0	0	0	0	0	0	0	0	0	0
PD53619a	PD53619	Primary Tumour	Male	40	Blastemal	CHEK2 T410fs*15	case	435	0	0	0	0	0	0	0	0	0	0	0	0	0	0	0	0	0	0	0	0	0	0	0	0	0	0	0	0	0	0	0	0	0	0	0	0	0	0	0	0	0
PD53619c	PD53619	Primary Tumour	Male	40	Blastemal	CHEK2 T410fs*15	case	285	0	0	0	0	0	0	0	0	0	0	0	0	0	0	0	0	0	0	0	0	0	0	0	0	0	0	0	0	0	0	0	0	0	0	0	0	0	0	0	0	0
PD53619e	PD53619	Leukaemia	Male	40	Blastemal	CHEK2 T410fs*15	case	2606	0	0	0	0	0	0	0	0	0	0	0	0	complex	0	0	0	0	deletion	deletion	0	0	0	0	0	0	0	0	0	0	0	0	0	0	0	0	0	0	0	0	0	0
PD53640a	PD53640	Primary Tumour	Male	100	Completely Necrotic	nil	control	3442	0	0	0	0	0	0	0	0	0	0	0	0	0	0	0	0	0	0	0	0	0	0	0	0	0	0	0	0	0	0	0	0	0	0	0	0	0	0	0	0	0
PD53641a	PD53641	Primary Tumour	Male	31	Regressive	nil	control	260	0	0	0	0	0	0	0	0	0	0	0	0	0	indel	0	0	0	0	0	0	0	0	0	0	0	0	0	0	0	0	0	0	0	0	0	0	0	0	0	0	0
PD53641c	PD53641	Primary Tumour	Male	31	Regressive	nil	control	274	0	0	0	0	0	0	0	0	0	0	0	0	0	indel	0	0	0	0	0	0	0	0	0	0	0	0	0	0	0	0	0	0	0	0	0	0	0	0	0	0	0
PD53643a	PD53643	Primary Tumour	Female	10	Mixed	nil	control	222	0	0	0	0	0	0	0	0	0	0	0	0	0	0	0	0	0	0	0	0	0	0	0	0	0	0	0	0	0	0	0	0	0	0	0	0	0	0	0	0	0
PD53643c	PD53643	Primary Tumour	Female	10	Mixed	nil	control	348	0	0	0	0	0	0	0	deletion	0	0	0	0	0	0	0	0	0	0	0	0	0	0	0	0	0	0	0	0	0	0	0	0	0	0	0	0	0	0	0	0	0
PD53647e	PD53647	Primary Tumour	Female	51	Blastemal	DIS3L2 exon 9 deletion	case	323	0	0	0	0	0	0	0	0	0	sub	0	0	0	0	0	0	0	0	0	0	0	0	0	0	0	0	0	0	0	0	0	0	0	0	0	0	0	0	0	0	0
PD53647f	PD53647	Primary Tumour	Female	51	Blastemal	DIS3L2 exon 9 deletion	case	180	0	0	0	0	0	0	0	0	0	sub	0	0	0	0	0	0	0	0	0	0	0	0	0	0	0	0	0	0	0	0	0	0	0	0	0	0	0	0	0	0	0
PD53647g	PD53647	Primary Tumour	Female	51	Blastemal	DIS3L2 exon 9 deletion	case	296	0	0	0	0	0	0	0	0	0	sub	0	0	0	0	0	0	0	0	0	0	0	0	0	0	0	0	0	0	0	0	0	0	0	0	0	0	0	0	0	0	0
PD53651a	PD53651	Primary Tumour	Female	43	Regressive	nil	control	479	0	0	0	0	0	0	0	0	0	0	0	0	0	0	0	0	0	0	0	0	0	0	0	0	0	0	0	0	0	0	0	0	0	0	0	0	0	0	0	0	0
PD53651c	PD53651	Primary Tumour	Female	43	Regressive	nil	control	264	0	0	0	0	0	0	0	0	0	0	0	0	0	0	0	0	0	0	0	0	0	0	0	0	0	0	0	0	0	0	0	0	0	0	0	0	0	0	0	0	0
PD53651d	PD53651	Primary Tumour	Female	43	Regressive	nil	control	482	0	0	0	0	0	0	0	0	0	0	0	0	0	0	0	0	0	0	0	0	0	0	0	0	0	0	0	0	0	0	0	0	0	0	0	0	0	0	0	0	0
PD53651e	PD53651	Primary Tumour	Female	43	Regressive	nil	control	590	0	0	0	0	0	0	0	0	0	0	0	0	0	0	0	0	0	0	0	0	0	0	0	0	0	0	0	0	0	0	0	0	0	0	0	0	0	0	0	0	0
PD53654a	PD53654	Primary Tumour	Male	33	Regressive	nil	control	715	0	0	0	0	0	0	0	0	0	0	0	0	0	0	0	0	0	0	0	0	0	0	0	0	0	0	0	0	0	0	0	0	0	0	0	0	0	0	0	0	0
PD53654c	PD53654	Primary Tumour	Male	33	Regressive	nil	control	663	0	0	0	0	0	0	0	0	0	0	0	0	0	0	0	0	0	0	0	0	0	0	0	0	0	0	0	0	0	0	0	0	0	0	0	0	0	0	0	0	0
PD53658a	PD53658	Primary Tumour	Male	39	Regressive	nil	control	233	0	0	0	0	0	0	0	sub	0	0	0	0	0	0	0	0	0	0	0	0	0	0	0	0	0	0	0	0	0	0	0	0	0	0	0	0	0	0	0	0	indel
PD53658c	PD53658	Primary Tumour	Male	39	Regressive	nil	control	330	0	0	0	0	0	0	0	0	0	sub	0	0	0	0	0	0	0	0	0	0	0	0	0	0	0	0	0	0	0	0	0	0	0	0	0	0	0	0	0	0	0
PD53964a	PD53964	Primary Tumour	Male	1	Nephroblastomatosis	CTR9 deletion	case	81	0	0	0	0	0	0	0	0	0	0	0	0	0	0	0	0	0	0	0	0	0	0	0	0	0	0	0	0	0	0	0	0	0	0	0	0	0	0	0	0	0
PD53964c	PD53964	Primary Tumour	Male	1	Nephroblastomatosis	CTR9 deletion	case	62	0	0	0	0	0	0	sub	0	0	0	0	0	0	0	0	0	0	0	0	0	0	0	0	0	0	0	0	0	0	0	0	0	0	0	0	0	0	0	0	0	0
PD53968a	PD53968	Primary Tumour	Male	5	Regressive	DIS3L2 exon 9 deletion	case	207	0	0	0	0	0	0	0	0	0	0	0	0	0	0	0	0	0	0	0	0	0	0	0	0	0	0	0	0	0	0	0	0	0	0	0	0	0	0	0	0	0
PD53969a	PD53969	Primary Tumour	Female	5	Blastemal	DIS3L2 exon 9 deletion	case	361	0	0	0	0	0	complex	0	0	0	0	0	0	0	0	0	0	0	0	0	0	0	0	0	0	0	0	0	deletion	0	0	0	0	0	0	0	0	0	0	0	0	0
PD53970a	PD53970	Primary Tumour	Male	3	Blastemal	DIS3L2 exon 9 deletion	case	113	0	0	0	0	0	0	0	0	0	0	0	0	0	0	0	0	0	0	0	0	0	0	0	0	0	0	0	0	0	0	0	0	0	0	0	0	0	0	0	0	0
PD54838a	PD54838	Primary Tumour	Male	1	Awaited	WT1 E158*	case	240	0	0	0	0	0	0	0	0	0	0	0	0	0	sub	0	0	0	0	0	0	0	0	0	0	0	0	0	0	0	0	0	0	0	0	0	0	0	0	0	0	0
PD54840a	PD54840	Primary Tumour	Female	0	Awaited	WT1 K400fs*4	case	190	0	0	0	0	0	0	0	0	0	0	0	0	0	deletion	0	0	0	0	0	0	0	0	0	0	0	0	0	0	0	0	0	0	0	0	0	0	0	0	0	0	0
PD54846f	PD54846	Primary Tumour	Male	0	Fibroadenomatoid	nil	control	98	0	0	0	0	0	0	0	0	0	0	0	0	0	0	0	0	0	0	0	0	0	0	0	0	0	0	0	0	0	0	0	complex	0	0	0	0	0	0	0	0	0
PD54846g	PD54846	Primary Tumour	Male	0	Fibroadenomatoid	nil	control	83	0	0	0	0	0	0	0	0	0	0	0	0	0	0	0	0	0	0	0	0	0	0	0	0	0	0	0	0	0	0	0	complex	0	0	0	0	0	0	0	0	0
PD54846h	PD54846	Primary Tumour	Male	0	Fibroadenomatoid	nil	control	76	0	0	0	0	0	0	0	0	0	0	0	0	0	0	0	0	0	0	0	0	0	0	0	0	0	0	0	0	0	0	0	complex	0	0	0	0	0	0	0	0	0
PD54846i	PD54846	Primary Tumour	Male	0	Fibroadenomatoid	nil	control	153	0	0	0	0	0	0	0	0	0	0	0	0	0	0	0	0	0	0	0	0	0	0	0	0	0	0	0	0	0	0	0	complex	0	0	0	0	0	0	0	0	0
[truncated: 81 more columns]

## Sheet: supp_fig1
sampleid	subs	cohort	col	pch	Patient	Age	median_depth	Clonal_location	proportion_of_genome_het_dip
PD36159d	183	Coorens	#377EB8	18	PD36159	1996	38	0.479217	0.491949
PD36159e	187	Coorens	#377EB8	18	PD36159	1996	35	0.483207	0.54479
PD37272a	41	Coorens	#377EB8	18	PD37272	506	33.5	0.246834	0.815163
PD37276a	195	Coorens	#377EB8	18	PD37276	1176	65	0.40646	0.793091
PD40641m	20	Coorens	#377EB8	18	PD40641	1511	35	0.406894	0.852201
PD40641n	48	Coorens	#377EB8	18	PD40641	1511	38	0.440289	0.850647
PD40710a	149	Coorens	#377EB8	18	PD40710	1056	34	0.438289	0.862961
PD40712a	219	Coorens	#377EB8	18	PD40712	781	36	0.468958	0.871909
PD40713a	349	Coorens	#377EB8	18	PD40713	356	35	0.247034	0.851891
PD40715a	90	Coorens	#377EB8	18	PD40715	506	35	0.405652	0.684143
PD40716a	405	Coorens	#377EB8	18	PD40716	841	32	0.467397	0.622026
PD40717a	396	Coorens	#377EB8	18	PD40717	811	38	0.47081	0.840023
PD40718c	162	Coorens	#377EB8	18	PD40718	446	75	0.385823	0.657346
PD40719a	515	Coorens	#377EB8	18	PD40719	1661	33	0.443574	0.824957
PD40720a	495	Coorens	#377EB8	18	PD40720	1451	39	0.389701	0.851813
PD40722a	218	Coorens	#377EB8	18	PD40722	1876	32	0.420917	0.765648
PD40724a	554	Coorens	#377EB8	18	PD40724	1906	35	0.46231	0.59348
PD40728a	353	Coorens	#377EB8	18	PD40728	3336	34	0.382303	0.737718
PD40729a	42	Coorens	#377EB8	18	PD40729	1756	31	0.431896	0.83106
PD40735a	53	Coorens	#377EB8	18	PD40735	416	38	0.487428	0.830965
PD40735c	52	Coorens	#377EB8	18	PD40735	416	35	0.483255	0.831599
PD40735d	52	Coorens	#377EB8	18	PD40735	416	35	0.46389	0.840071
PD40735e	51	Coorens	#377EB8	18	PD40735	416	37	0.458475	0.835085
PD40735f	19	Coorens	#377EB8	18	PD40735	416	35	0.383507	0.634989
PD40735g	19	Coorens	#377EB8	18	PD40735	416	37	0.42138	0.627471
PD40735i	46	Coorens	#377EB8	18	PD40735	416	34.5	0.472362	0.83611
PD40735j	19	Coorens	#377EB8	18	PD40735	416	30	0.43137	0.639097
PD40738a	236	Coorens	#377EB8	18	PD40738	1296	36	0.379617	0.728069
PD40738c	230	Coorens	#377EB8	18	PD40738	1296	35	0.415208	0.423803
PD40738d	121	Coorens	#377EB8	18	PD40738	1296	37	0.366163	0.735964
PD40738e	124	Coorens	#377EB8	18	PD40738	1296	37	0.369248	0.728754
PD40738f	106	Coorens	#377EB8	18	PD40738	1296	34	0.182259	0.758996
PD40738h	7	Coorens	#377EB8	18	PD40738	1296	31	0.164547	0.851508
PD41610a	169	Coorens	#377EB8	18	PD41610	2056	64	0.40822	0.817098
SJST030043	284	Thatikonda	#FF7F00	20	SJST030043	2146.43	78.5	0.505184	0.82337
SJST031558	7711	Thatikonda	#FF7F00	20	SJST031558	5791.62	59	0.907162	0.547759
SJST031850	41	Thatikonda	#FF7F00	20	SJST031850	2157.39	47.5	0.481729	0.823915
SJST032285	27	Thatikonda	#FF7F00	20	SJST032285	853.442	82	0.171301	0.823635
SJWLM030106	649	Thatikonda	#FF7F00	20	SJWLM030106	3187.39	54	0.420127	0.538597
SJWLM030138	362	Thatikonda	#FF7F00	20	SJWLM030138	2171.99	66	0.390364	0.509887
SJWLM030223	440	Thatikonda	#FF7F00	20	SJWLM030223	3041.29	53	0.415939	0.814083
SJWLM030261	272	Thatikonda	#FF7F00	20	SJWLM030261	1368.44	49.5	0.392205	0.794706
SJWLM030435	55	Thatikonda	#FF7F00	20	SJWLM030435	853.442	44	0.46206	0.556075
SJWLM030521	110	Thatikonda	#FF7F00	20	SJWLM030521	1496.28	47	0.408758	0.822181
SJWLM030548	311	Thatikonda	#FF7F00	20	SJWLM030548	1105.46	52	0.450765	0.761939
SJWLM030577	167	Thatikonda	#FF7F00	20	SJWLM030577	590.462	89.5	0.336504	0.812828
SJWLM030691	402	Thatikonda	#FF7F00	20	SJWLM030691	813.265	45	0.430901	0.822133
SJWLM030720	177	Thatikonda	#FF7F00	20	SJWLM030720	4454.81	69.5	0.47313	0.803178
SJWLM030737	1631	Thatikonda	#FF7F00	20	SJWLM030737	3008.42	66	0.383616	0.502696
SJWLM030774	258	Thatikonda	#FF7F00	20	SJWLM030774	707.342	53	0.468216	0.823195
SJWLM030951	266	Thatikonda	#FF7F00	20	SJWLM030951	2047.81	47	0.455312	0.602288
SJWLM031009	29	Thatikonda	#FF7F00	20	SJWLM031009	601.42	47	0.445557	0.82342
SJWLM031124	91	Thatikonda	#FF7F00	20	SJWLM031124	670.817	43	0.449744	0.739209
SJWLM031171	92	Thatikonda	#FF7F00	20	SJWLM031171	1342.88	45	0.454066	0.739731
SJWLM031295	134	Thatikonda	#FF7F00	20	SJWLM031295	1025.11	60.5	0.42588	0.82348
SJWLM031333	453	Thatikonda	#FF7F00	20	SJWLM031333	3446.72	73	0.463496	0.75121
SJWLM031458	41	Thatikonda	#FF7F00	20	SJWLM031458	1514.55	77	0.164221	0.777196
SJWLM031494	490	Thatikonda	#FF7F00	20	SJWLM031494	1419.58	84	0.254515	0.819403
SJWLM031641	64	Thatikonda	#FF7F00	20	SJWLM031641	725.605	64	0.340045	0.823608
SJWLM031677	469	Thatikonda	#FF7F00	20	SJWLM031677	703.69	52	0.433867	0.641853
SJWLM031811	582	Thatikonda	#FF7F00	20	SJWLM031811	1299.05	99	0.466159	0.79828
SJWLM031928	409	Thatikonda	#FF7F00	20	SJWLM031928	1751.96	73	0.460952	0.817565
SJWLM031998	917	Thatikonda	#FF7F00	20	SJWLM031998	2204.87	66	0.467451	0.669354
SJWLM032040	182	Thatikonda	#FF7F00	20	SJWLM032040	1193.12	65	0.471329	0.790133
SJWLM032103	241	Thatikonda	#FF7F00	20	SJWLM032103	1134.68	101	0.479921	0.823808
SJWLM032169	338	Thatikonda	#FF7F00	20	SJWLM032169	1302.7	109	0.466774	0.744256
SJWLM032215	271	Thatikonda	#FF7F00	20	SJWLM032215	2252.35	82	0.467111	0.617817
SJWLM032218	929	Thatikonda	#FF7F00	20	SJWLM032218	2431.32	108	0.388874	0.674856
SJWLM046158	412	Thatikonda	#FF7F00	20	SJWLM046158	2471.5	57	0.43488	0.812615

## Sheet: supp_fig2
	PR37585a	PR37585b	PR37585c	PR37585d	PR37585f	PR37585g	PR37585h	PR37585i	PR37585j	PR37585k	PR37585l	PR37585m	PR37585n	PR37585o	PR37585p	PR37585q	PR37585r	PR37585s	PR49348a	PR49348b	PR49348c	PR49348e	PR49348f	PR49348g	PR49348h	PR49348i	PR49348j	PR49348k	PR49348l	PR49348m	PR49348n	PR49348o	PR49348p	PR49348q	PR49348r	PR49348s	PR49348t	PR49348u	PR52209b	PR52209c	PR52230b	PR52230c	PR52230d	PR52230e	PR54846e	PR63760a	PR63760b	PR63760c	PR63760f
fetal_kid_or_intercept	0.663439	0.675535	0.595372	0.603461	0.679944	0.642462	0.800041	0.785152	0.793717	0.580744	0.563675	0.629212	0.595404	0.941328	0.952699	0.946288	1	0.738237	0.621494	0.761459	0.716353	0.739737	0.78975	0.683613	0.764147	0.605277	0.658928	0.757555	0.889485	0.728351	0.854351	0.851472	0.849002	0.662767	0.652249	0.683512	0.68648	0.628455	0.945806	0.746137	0.801491	0.675365	0.574767	0.887048	0.762007	0.808547	0.791365	0.762041	0.71897
PBMC_Monocytes	0.230947	0.284988	0.34299	0.316295	0.316378	0.349609	0.0533345	0.0743651	0.163074	0.294867	0.306541	0.304043	0.311884	0.0151415	1.27356e-08	1.43878e-08	9.48492e-09	0.125697	0.378506	0.234211	0.208912	0.260262	0.0530137	0.316387	0.0409774	0.394723	0.341072	0.0426712	0.0399262	0.0781985	0.0179437	0.0148854	0.0145726	0.177996	0.328847	0.239911	0.246927	0.371545	0.00514895	0.203736	0.0895848	0.230734	0.280935	0.0556525	1.40157e-07	0.0576404	0.0957801	0.0940362	0.110079
PBMC_Dendritic_cells	0.104531	0.0381076	0.0587555	0.0747719	1.23141e-07	1.75494e-07	0.146624	0.135263	0.0400399	0.11869	0.124014	0.0639052	0.08998	0.00375882	0.0360228	0.0450475	4.04984e-08	0.00729739	5.68476e-08	0.00380494	0.0741419	1.28056e-07	0.157236	9.60468e-08	0.194876	3.91389e-08	4.34744e-08	0.199774	0.00245574	0.161526	0.111941	0.116229	0.118427	0.157885	0.0189037	0.0765768	0.0665927	1.1304e-07	1.31178e-08	0.0470051	0.0610621	0.0353332	0.0144637	0.0189076	0.220103	0.124073	0.0621197	0.128429	0.125794
fKid_End	0.00108294	0.00136998	0.00288242	0.00547254	0.0036775	0.00792925	8.08521e-07	0.00521951	0.00316979	0.00569926	0.00577039	0.00283969	0.00273224	0.0397712	0.0112777	0.00866484	2.52984e-08	0.128769	2.13545e-09	0.000525318	0.000593306	1.59961e-09	2.43134e-08	1.88956e-09	1.29644e-08	1.60169e-09	1.22215e-09	8.81889e-09	0.0681332	0.0319245	0.0157652	0.0174133	0.0179974	0.00135127	3.84244e-09	4.2852e-09	4.59863e-09	2.3015e-09	0.0490452	0.00312111	0.0478623	0.0585678	0.129834	0.0383916	5.76204e-09	0.00973976	0.0507353	0.0154937	0.0451575
PBMC_CD4_T_cells	8.72273e-09	7.57616e-09	7.5111e-09	8.41331e-09	5.13942e-09	4.81855e-09	9.11537e-09	1.01981e-08	6.85588e-09	7.93803e-09	7.96256e-09	7.61021e-09	8.33379e-09	4.02443e-09	4.29011e-09	4.53996e-09	3.14931e-09	1.19683e-08	4.94471e-09	5.79538e-09	8.62545e-09	6.85438e-09	3.09243e-08	7.2241e-09	2.11357e-08	4.435e-09	5.17902e-09	1.4579e-08	3.16155e-09	2.35445e-08	1.83131e-08	2.20258e-08	2.10113e-08	1.42421e-08	9.0748e-09	1.04815e-08	1.66834e-08	6.084e-09	2.14749e-09	1.68954e-08	1.13895e-08	1.299e-08	4.87704e-09	4.68094e-09	0.0178899	3.44425e-08	1.27368e-08	3.49981e-08	1.07183e-07
PBMC_B_cells	4.05701e-09	3.41998e-09	3.20771e-09	3.61926e-09	2.0767e-09	2.76124e-09	5.82493e-09	5.79968e-09	3.46887e-09	3.55893e-09	3.7322e-09	3.73721e-09	4.02852e-09	1.73256e-09	3.77592e-09	3.81041e-09	3.21166e-09	5.0312e-09	3.59316e-09	2.80022e-09	4.13945e-09	5.60621e-09	1.73103e-08	5.8583e-09	1.20311e-08	3.75749e-09	4.19371e-09	8.26715e-09	2.01866e-09	1.47032e-08	1.48729e-08	1.65233e-08	1.62782e-08	5.93514e-09	6.71661e-09	8.22456e-09	1.10424e-08	5.34798e-09	1.13651e-09	7.61717e-07	4.16412e-09	5.50401e-09	7.75963e-09	4.56243e-09	3.36458e-08	1.32325e-08	5.67823e-09	1.26503e-08	2.14531e-08
PBMC_CD8_T_cells	6.461e-09	5.15782e-09	5.67588e-09	6.2465e-09	4.63002e-09	4.79679e-09	7.25563e-09	6.92363e-09	6.39112e-09	7.54396e-09	7.73455e-09	6.73108e-09	8.03464e-09	3.63097e-09	2.45894e-09	2.54569e-09	2.21646e-09	7.78456e-09	4.77534e-09	5.71732e-09	6.63115e-09	6.04521e-09	1.40327e-08	5.9015e-09	1.30349e-08	4.22621e-09	4.57478e-09	9.53586e-09	2.54181e-09	1.33641e-08	1.00458e-08	1.06401e-08	1.0582e-08	7.73393e-09	6.74514e-09	7.53737e-09	9.26821e-09	5.42856e-09	1.70578e-09	1.2035e-08	1.69894e-08	1.67839e-08	9.33678e-09	3.90313e-09	6.99547e-09	1.54345e-08	9.29027e-09	1.60021e-08	1.8691e-08
PBMC_NK_cells	3.96314e-09	3.28298e-09	3.51543e-09	3.88255e-09	2.85679e-09	2.8397e-09	4.52663e-09	4.40396e-09	3.66392e-09	4.37028e-09	4.42141e-09	3.93177e-09	4.63943e-09	1.44155e-09	1.26357e-09	1.38155e-09	1.077e-09	3.4724e-09	2.66819e-09	2.8668e-09	3.70326e-09	3.23698e-09	6.65082e-09	3.02697e-09	6.11343e-09	2.38058e-09	2.46743e-09	5.42066e-09	1.31331e-09	6.95645e-09	5.42402e-09	5.1131e-09	5.19165e-09	4.61934e-09	3.32572e-09	4.14185e-09	4.06643e-09	2.93103e-09	7.08002e-10	5.71041e-09	5.48778e-09	5.14372e-09	4.76826e-09	1.95736e-09	2.65405e-09	6.17214e-09	5.62944e-09	7.74762e-09	8.05575e-09

## Sheet: supp_fig3
Bulk whole genome sequencing trinucleotides
	ACA>A	ACC>A	ACG>A	ACT>A	CCA>A	CCC>A	CCG>A	CCT>A	GCA>A	GCC>A	GCG>A	GCT>A	TCA>A	TCC>A	TCG>A	TCT>A	ACA>G	ACC>G	ACG>G	ACT>G	CCA>G	CCC>G	CCG>G	CCT>G	GCA>G	GCC>G	GCG>G	GCT>G	TCA>G	TCC>G	TCG>G	TCT>G	ACA>T	ACC>T	ACG>T	ACT>T	CCA>T	CCC>T	CCG>T	CCT>T	GCA>T	GCC>T	GCG>T	GCT>T	TCA>T	TCC>T	TCG>T	TCT>T	ATA>A
PD21928a	387	242	36	382	795	952	186	2990	592	389	84	892	428	367	80	1132	179	115	26	202	69	53	26	85	62	125	12	113	117	86	18	286	1254	648	3052	669	512	577	2343	575	1755	2297	4397	1575	553	539	1244	543	268
PD21928c	341	203	23	312	658	851	167	2491	519	378	63	805	343	341	61	1025	134	83	24	158	41	40	20	74	58	90	6	83	97	67	13	245	1080	568	2890	576	452	520	2195	540	1640	2098	4087	1421	550	481	1202	565	262
PD21928d	306	178	25	266	621	778	140	2267	450	256	65	578	338	283	47	845	137	77	11	134	44	30	15	58	44	74	8	84	89	54	17	177	1052	468	2309	506	366	440	1577	426	1401	1673	2901	1076	400	383	844	407	188
PD21928e	234	137	19	192	453	588	105	1699	376	206	51	435	264	243	55	642	103	52	16	110	39	25	13	43	35	53	7	65	81	50	11	147	774	354	1761	345	265	326	1267	334	1007	1249	2280	801	293	291	667	302	129
PD23549a	294	207	25	228	275	172	34	279	267	132	36	207	348	206	35	539	125	73	21	136	86	73	18	100	50	46	10	84	129	85	16	257	252	129	950	210	153	137	560	209	136	140	780	168	248	185	376	236	121
PD23549c	239	174	20	177	229	128	29	204	228	92	30	170	252	159	27	450	103	62	22	113	71	63	11	75	35	37	10	57	97	84	10	191	187	101	806	166	120	115	459	162	110	115	656	136	179	144	298	164	85
PD23549d	267	175	27	194	240	150	21	240	254	124	29	187	293	173	30	453	115	68	22	113	72	69	16	99	48	42	11	70	115	94	14	237	200	111	822	177	131	118	496	170	120	114	668	150	194	154	340	204	118
PD23549e	284	210	25	203	252	165	22	252	249	104	31	180	310	185	39	476	117	76	25	134	79	70	17	90	50	47	8	64	111	96	9	238	221	112	898	190	132	126	542	182	124	128	755	162	210	167	358	203	118
PD23549f	123	89	11	82	115	68	14	113	125	52	13	84	135	82	11	232	47	32	9	65	34	31	9	43	24	26	5	33	58	50	5	103	77	60	458	72	46	65	268	83	57	59	372	71	81	76	179	91	55
PD26636a	187	97	12	109	152	63	17	144	291	71	25	183	274	145	25	438	43	29	10	68	21	20	11	44	21	32	5	32	59	48	4	132	118	71	553	94	94	54	404	105	78	104	496	107	116	107	246	148	74
PD26636c	391	152	25	214	251	128	39	258	561	127	43	359	509	297	63	842	51	31	10	53	30	31	13	44	19	26	9	27	69	44	3	101	175	85	878	128	149	92	625	141	124	173	808	150	153	154	397	203	56
PD26636d	325	138	19	177	218	108	30	217	444	108	45	301	408	219	48	697	58	28	9	65	34	31	6	42	25	25	5	27	66	45	4	124	183	83	821	124	138	94	595	147	130	163	733	158	185	148	376	199	53
PD37585p	2	0	0	0	0	0	0	0	0	0	0	1	0	0	0	1	1	0	0	0	0	0	0	0	0	0	0	0	0	0	0	0	1	0	7	0	1	0	1	0	0	0	4	1	0	0	3	0	0
PD37585q	2	0	0	0	0	0	1	0	0	0	0	0	0	0	0	0	1	0	0	0	0	0	0	0	0	0	0	0	0	0	0	0	1	0	4	0	0	0	0	0	0	0	2	1	0	0	2	0	0
PD37585r	3	3	0	1	1	1	0	1	2	0	0	1	1	1	0	1	1	0	0	0	1	0	0	0	0	0	0	2	2	0	0	0	4	1	10	0	1	2	7	1	0	1	2	1	0	0	9	0	0
PD49348m	2	0	0	2	0	0	0	0	0	0	0	1	0	0	0	1	0	0	1	0	0	0	0	0	0	0	0	0	1	0	0	0	2	1	6	1	0	1	2	2	0	1	2	0	0	3	0	2	0
PD49348n	0	0	0	1	0	1	0	1	0	0	0	0	1	0	0	0	0	1	1	0	0	0	0	0	0	0	0	0	0	0	0	1	1	0	4	1	0	0	2	2	1	1	3	0	0	1	1	1	0
PD49348o	0	1	0	2	0	0	0	1	1	0	0	0	0	0	0	1	0	1	0	1	0	0	0	0	0	0	1	0	0	0	0	1	1	1	4	1	0	0	3	1	1	2	3	1	0	1	1	1	0
PD49348p	3	1	0	2	1	0	0	0	0	0	0	0	0	0	0	1	0	0	0	0	0	0	0	1	0	0	0	0	0	0	1	0	2	1	5	1	0	0	2	1	0	1	4	0	0	1	0	2	0
PD52209a	4	4	4	2	4	5	3	1	10	3	1	3	4	2	2	9	5	5	0	3	0	1	1	1	0	2	1	3	0	1	3	2	10	4	40	11	8	3	30	13	13	4	34	2	2	3	22	9	2
PD52209c	5	2	1	1	3	1	1	2	4	3	2	2	3	3	0	5	3	1	0	3	2	1	1	1	0	1	0	0	1	1	1	1	5	2	32	4	8	4	20	2	4	4	16	6	5	7	20	8	1
PD52230a	0	0	0	0	0	0	0	0	0	0	1	0	0	0	0	0	0	0	0	0	1	0	0	0	0	0	0	0	0	0	0	0	0	0	0	0	1	0	0	1	0	0	0	0	0	0	0	0	0
PD52230d	6	11	0	9	1	6	2	5	7	7	2	3	5	2	0	4	3	0	3	5	5	3	1	5	0	2	2	1	3	2	3	8	17	4	24	4	11	5	20	12	3	5	14	6	4	3	9	8	0
PD52230e	8	13	0	11	1	4	2	6	5	8	2	3	5	4	0	6	4	1	3	8	4	3	1	8	1	1	2	1	2	2	2	6	17	9	24	5	13	8	20	12	4	4	15	5	5	2	10	11	1
PD54846f	1	1	0	0	0	0	1	1	0	1	0	0	1	2	0	3	1	1	0	2	0	2	0	1	0	0	0	0	1	0	0	0	2	0	6	2	0	1	5	3	0	1	5	0	2	1	3	2	2
PD54846g	1	0	0	4	2	0	2	0	1	1	0	2	1	2	0	4	0	1	1	2	0	0	1	1	0	0	0	1	1	1	0	1	1	2	8	2	0	3	5	0	2	1	4	0	2	1	3	2	1
PD54846h	2	0	0	1	1	0	0	2	1	0	0	1	1	0	0	2	1	0	1	2	0	2	0	2	0	0	0	0	0	0	0	1	0	0	9	1	1	1	4	1	0	1	3	1	0	2	2	2	1
PD54846i	2	0	0	2	3	2	1	1	4	1	0	2	3	1	0	3	1	0	0	6	1	1	0	3	2	0	0	2	4	1	0	4	4	2	17	6	5	2	14	4	3	3	10	5	3	7	6	3	3
PD63760a	1	0	1	0	1	0	0	0	1	2	1	0	1	1	0	1	0	0	0	1	0	3	1	0	0	0	0	0	1	2	0	0	2	0	4	6	0	2	8	2	0	3	5	2	0	2	2	3	1
PD63760c	0	1	0	0	0	1	1	0	1	0	2	0	0	0	0	1	0	0	0	1	0	0	0	0	0	0	0	0	1	0	0	0	2	1	7	0	0	2	4	3	1	3	5	1	1	0	4	3	0
PD63760d	0	1	0	0	3	0	0	0	0	1	0	4	1	1	0	2	1	0	2	1	0	1	0	0	2	0	1	0	2	1	0	0	2	0	5	0	0	1	6	3	3	1	8	4	4	1	8	3	0
PD63760f	3	1	0	1	3	2	0	0	2	1	0	1	2	1	0	2	1	0	2	0	0	1	0	0	1	0	0	0	1	0	0	1	3	2	9	0	1	4	9	3	1	0	5	4	3	2	9	4	0
Nanoseq trinucleotide counts corrected to genome
	ACA>A	ACC>A	ACG>A	ACT>A	CCA>A	CCC>A	CCG>A	CCT>A	GCA>A	GCC>A	GCG>A	GCT>A	TCA>A	TCC>A	TCG>A	TCT>A	ACA>G	ACC>G	ACG>G	ACT>G	CCA>G	CCC>G	CCG>G	CCT>G	GCA>G	GCC>G	GCG>G	GCT>G	TCA>G	TCC>G	TCG>G	TCT>G	ACA>T	ACC>T	ACG>T	ACT>T	CCA>T	CCC>T	CCG>T	CCT>T	GCA>T	GCC>T	GCG>T	GCT>T	TCA>T	TCC>T	TCG>T	TCT>T	ATA>A
PD21928a	194.41	113.428	20.9953	167.425	352.603	398.519	112.483	1277.34	412.041	180.552	28.9836	410.347	172.053	172.007	29.1813	490.489	94.3176	39.9098	11.1152	79.3068	29.0379	22.6431	7.30411	35.2148	42.625	51.7505	6.10181	53.2919	60.5021	25.9047	1.26875	118.26	807.474	306.675	1301.71	341.704	282.082	304.55	1072.24	296.658	1305.59	1186.81	2364.45	756.745	285.494	304.64	559.519	296.62	122.229
PD21928b	76.1002	32.439	9.85819	23.508	50.5877	30.3043	10.2147	36.0837	73.7895	27.4394	3.05376	33.9382	64.2857	40.1779	7.60032	60.9749	19.2659	15.6963	4.9291	29.385	14.4536	10.1014	2.91849	15.9193	17.2699	6.85986	4.58065	11.6662	20.7983	11.3322	1.26672	33.875	101.146	46.0425	342.572	54.852	62.9766	51.6296	186.783	73.2287	62.7996	34.2993	256.516	50.9073	68.0672	64.9028	127.939	75.4928	30.1966
PD21928c	151.573	103.172	12.2543	138.67	243.677	280.507	55.0845	877.429	297.176	176.492	31.8292	356.124	147.824	119.065	20.1649	378.292	57.5593	37.517	7.35258	59.5696	20.5635	21.2336	11.5967	29.6	28.1535	30.7438	6.06271	40.1565	40.4868	12.317	1.2603	94.5729	569.837	237.608	985.246	248.044	201.522	241.392	866.856	215.657	888.399	866.519	1694.53	587.552	219.382	230.944	398.256	236.432	118.457
PD21928d	130.826	65.6576	17.1702	94.9246	235.463	235.378	58.2642	676.305	247.368	103.549	35.0896	212.452	112.398	102.647	20.2093	267.812	49.0597	27.0968	6.13222	47.9516	23.6492	17.8486	7.28302	24.3047	39.1406	26.1717	3.05127	24.3104	34.9471	17.45	5.05231	63.8109	519.456	194.888	889.172	190.828	158.347	194.103	614.687	205.005	753.065	654.293	1125.92	417.505	143.567	178.606	319.559	150.826	62.5673
PD21928e	132.7	53.5918	12.4712	93.8394	204.109	262.353	50.3728	673.006	231.884	99.6734	33.523	197.234	122.672	93.4726	32.3911	294.125	48.0796	25.2197	7.48272	57.6721	14.5792	18.2506	6.1058	31.0289	34.7037	28.9748	7.98167	25.5871	28.5283	8.30867	2.59129	63.0961	478.873	190.198	815.617	211.139	148.916	167.678	616.686	208.643	706.694	640.923	1179.69	407.262	150.249	172.405	327.798	162.108	69.0427
PD21928e11	154.56	96.0857	12.5924	125.786	302.38	426.537	93.3849	1189.57	337.477	160.581	45.5133	293.463	157.359	151.788	26.3188	429.417	59.5201	30.6207	3.77772	59.4801	19.9487	21.9626	9.33849	33.433	26.9347	38.6802	3.25095	40.6993	35.2867	15.7022	5.26377	81.6087	847.681	291.425	1106.87	333.478	229.935	268.175	873.148	254.522	1319.8	1110	1779.9	735.8	237.47	247.048	434.261	265.228	80.931
PD23549b	49.4367	19.7396	10.8593	26.6158	49.0962	18.452	6.80065	33.4763	76.2264	17.7607	8.51541	24.1353	34.2037	33.6375	8.64514	48.6269	26.1724	5.19463	0	17.7438	9.20553	14.1103	4.08039	16.7382	12.4451	12.2105	4.2577	8.39489	20.9022	10.1932	4.94008	35.9839	78.5171	43.6349	285.962	51.26	46.0277	45.5872	152.334	72.1833	76.2264	39.9616	187.339	49.32	57.0061	56.0626	125.972	42.7916	27.4293
PD23549c	137.04	77.0554	15.6398	94.2481	136.597	66.2215	16.7436	145.41	217.37	40.8239	23.2926	92.6086	151.437	74.9785	11.1297	247.614	53.0789	30.8222	10.8275	69.7043	40.4732	31.4824	4.18589	43.6231	40.0825	14.3435	7.27893	36.4191	51.11	18.238	3.70991	102.93	116.774	75.0006	329.638	104.066	86.0055	70.5639	205.109	83.0916	117.164	77.2344	317.361	80.1221	102.22	80.0446	158.29	109.727	58.9177
PD23549d	126.749	91.0103	14.874	103.668	133.327	79.9979	25.2017	129.594	199.31	61.9893	20.1693	102.928	141.522	87.5916	8.93855	216.949	55.6928	28.2446	18.5925	68.4602	37.2075	39.4356	10.3772	48.8634	39.2343	19.5151	13.9634	41.3833	60.3826	25.7622	6.38468	130.75	157.476	64.8579	381.765	100.734	89.918	81.1246	228.298	133.843	111.425	82.6524	328.915	84.8888	105.669	86.5611	160.894	121.065	66.9016
PD23549e	145.338	70.2561	16.1506	89.9976	107.35	64.7222	17.8882	133.599	180.943	57.4581	18.5709	79.7327	125.239	79.0296	18.0882	192.143	47.1626	33.5552	11.1812	62.607	39.6049	38.6062	1.49068	39.5453	31.4683	20.6849	4.64273	34.0193	40.153	27.0364	7.75207	86.8059	121.275	57.6729	319.285	91.954	73.9987	56.7738	204.223	92.9848	110.139	67.8006	277.016	69.1017	97.5143	84.2289	149.873	91.6826	39.612
PD23549f	134.648	74.5874	16.1811	88.2416	104.803	65.6215	16.3469	108.783	177.896	46.1005	17.1093	62.8371	112.536	60.0162	11.5486	185.514	55.7826	22.0611	11.2023	61.7691	34.2425	27.1537	5.94431	38.3942	37.7832	14.9827	6.22156	28.756	42.5556	26.9038	5.13269	85.4725	139.457	63.0316	339.803	93.1439	87.1628	58.8331	197.648	135.446	113.349	80.6759	264.416	84.1379	95.5137	92.0938	150.131	89.3577	54.6786
PD3549a	111.644	73.4623	18.5996	94.9514	105.828	67.739	19.0224	137.459	157.566	49.4213	18.3054	80.8549	136.183	76.4891	10.1941	205.622	55.822	35.6817	14.8797	68.5216	43.5761	31.6115	7.31631	42.6228	37.8158	21.8373	7.62726	43.6191	52.0145	21.7064	8.91982	110.57	123.193	59.8193	345.952	87.1203	71.5893	74.5129	216.563	83.1145	88.2369	72.4079	331.023	63.8329	101.192	80.6237	143.991	102.811	54.8683
PD26636a	96.2378	50.657	5.00282	44.1046	79.2682	35.4275	7.49811	78.3411	172.494	37.1174	24.9662	73.8044	139.309	57.2967	8.98859	189.223	24.0594	9.49819	3.75212	26.4628	14.602	22.8564	4.49887	25.756	26.9028	9.27935	9.36231	17.1141	24.6397	13.5428	5.13634	65.9855	95.2754	60.1552	297.668	71.5475	71.9672	47.9985	220.445	105.17	87.0384	81.1943	299.594	71.6652	87.1868	84.3824	150.238	92.1857	42.1186
PD26636b	80.6579	30.9562	3.82907	40.0756	44.3983	19.8355	3.14147	27.1538	112.044	14.3344	11.4905	32.4307	70.8404	44.0833	9.1801	73.3337	25.9258	17.0793	2.55272	13.6843	12.6852	8.16756	3.14147	17.3784	19.2076	8.36173	3.28301	8.64818	15.1126	6.29762	2.62289	27.0177	69.1353	32.0236	395.671	44.9628	54.9694	46.6718	234.039	65.1691	59.2235	51.3649	252.792	46.484	58.5614	65.0754	166.553	72.3687	21.1184
PD26636c	172.39	74.7858	13.7194	98.991	122.755	45.5605	16.3559	116.698	324.096	65.8769	27.8173	149.532	221.551	115.363	21.711	350.037	29.8553	16.8531	2.49443	26.4629	17.6851	19.3632	7.43449	22.4831	20.5524	12.7131	9.27245	14.9532	32.1912	10.3931	5.10846	62.0565	80.8982	49.5061	339.243	55.8662	74.9015	47.8385	281.024	88.8617	98.0193	87.8358	404.897	77.97	81.4247	75.8696	159.64	96.9632	28.8006
PD26636d	115.539	59.132	8.77062	58.8281	70.9326	33.1663	12.0566	78.4205	225.362	43.055	28.299	96.48	144.068	58.3303	12.8436	225.102	25.9962	11.6152	2.50589	21.5703	8.34502	13.724	3.01414	16.1138	15.8706	9.3092	3.14433	7.504	28.4344	8.33291	3.85309	59.1864	81.8399	43.2931	273.142	53.9257	58.4151	41.1719	220.032	73.0492	76.1788	51.2006	312.861	67.536	84.3555	61.4552	145.133	95.0863	35.7834
PD26636e	128.675	53.8341	7.52253	67.5238	84.6853	42.4398	13.6277	90.3406	232.848	43.0883	22.0259	107.102	181.067	80.334	18.0684	255.995	23.0464	11.6113	2.50751	10.7647	14.637	10.3232	4.54256	17.2077	19.008	4.65819	4.71983	10.7102	25.5959	8.34639	1.2906	34.9084	58.5761	33.7782	298.394	49.9089	46.0019	36.7047	254.383	50.5477	79.2001	73.3666	308.362	69.6166	46.4518	59.468	143.257	65.9382	29.5159
PD37585p	1.89065	2.10453	0	0	0	1.15804	0	0	1.56217	0	0	0	0.928637	0	0	2.89971	1.89065	1.05227	0	0	2.07332	0	0	0	0	0	0	0	1.85727	0	0	0.966571	0.945327	0	8.67981	0.972307	0	0	7.54393	1.07623	1.56217	0	7.87585	1.07094	1.85727	0	5.09677	0	0
PD37585q	0	2.06431	1.19878	0	0	1.10454	0	0	1.53198	0	0	1.04882	0.933162	3.05635	0	1.9392	0	0	0	0	0	0	0	0	0	0	1.43279	1.04882	0	1.01878	1.22724	0.969602	0.950278	2.06431	9.59025	0	1.01398	1.10454	2.75971	1.05065	0	1.11302	4.29836	1.04882	0.933162	0	2.45449	0.969602	0.922953
PD37585r	0.948686	1.06265	0	0.971445	0	1.18804	0	0	1.58678	0	0	0	0	1.05106	0	1.93447	0	1.06265	0	0.971445	0	0	0	0	0	0	1.62555	1.0816	0.932767	0	1.30035	0.967234	0.948686	1.06265	10.1179	0	1.05038	1.18804	10.9593	1.0903	3.17356	0	1.62555	2.1632	0	0	6.50176	1.93447	0
PD49348m	0.94161	0	0	0.967146	2.10685	2.40494	0	0	1.59	1.20571	1.67914	3.2606	0.926936	0	0	1.92806	2.82483	0	0	0.967146	1.05343	0	0	0	1.59	0	0	0	0.926936	0	0	0.96403	0.94161	2.13031	6.36448	1.93429	1.05343	1.20247	6.44016	1.09604	3.18	0	0	0	0.926936	0	3.94137	0.96403	0.879156
PD49348n	1.89125	1.07264	0	0.970409	1.05991	1.20366	1.63733	0	0	2.4384	0	2.18487	0	1.05514	1.32636	2.89854	0.945624	0	0	0.970409	1.05991	0	1.63733	0	0	0	0	0	1.86151	0	1.32636	0.96618	0.945624	0	8.9895	4.85204	1.05991	0	6.5493	1.10004	1.59462	3.65759	10.2933	2.18487	0.930755	1.05514	2.65271	1.93236	0.874328
PD49348o	1.89745	0	1.27298	0	1.05288	3.57375	0	1.09309	0	0	0	0	0.933426	2.10584	0	2.90461	1.89745	0	1.27298	1.94488	0	0	1.5918	0	0	0	1.6623	0	0	0	0	1.93641	5.69235	0	10.1839	3.88977	0	2.3825	6.36721	3.27927	3.17735	3.59651	9.97381	1.08538	2.80028	2.10584	6.55902	0.968203	1.75957
PD49348p	4.75345	1.06561	1.27161	0.973122	5.26309	1.18705	0	1.09097	1.58868	0	0	4.33506	0.934812	0	0	1.93602	3.80276	0	1.27161	0.973122	1.05262	1.18705	0	0	0	0	0	1.08376	0	0	1.30908	1.93602	3.80276	2.13121	8.90127	1.94624	0	0	9.4897	3.27292	1.58868	2.39079	13.2053	0	0.934812	0	3.92723	1.93602	0
PD52209a	2.88929	5.24879	1.23061	2.95006	3.09077	3.36586	2.91094	3.18514	7.80001	4.5501	0	1.06014	1.88858	1.03024	2.5217	3.88783	2.88929	1.04976	0	3.93341	0	1.12195	0	2.12342	0	0	0	1.06014	0.94429	0	2.5217	1.94391	7.70477	2.09952	17.2286	8.85018	4.12102	1.12195	21.832	4.24685	17.16	3.41258	13.7004	3.18041	0.94429	3.09071	7.56509	6.8037	1.81547
PD52209c	3.79042	4.12404	1.20207	3.89512	3.04005	0	0	1.04892	6.13516	2.23346	1.46917	4.18997	2.78704	0	0	2.89506	3.79042	1.03101	2.40415	2.92134	1.01335	0	2.81737	0	0	0	0	0	1.85803	0	0	5.79012	5.68563	4.12404	9.61659	3.89512	6.0801	0	21.1303	6.29352	4.60137	1.11673	14.6917	7.33245	5.57408	6.1054	4.93521	3.86008	3.69631
PD52230e	6.69771	7.28448	0	4.89932	1.02855	5.60938	1.4276	1.06193	4.62129	6.7735	0	3.16665	4.72082	4.12362	1.25597	2.92392	2.87045	1.04064	1.21843	2.93959	2.0571	1.12188	2.8552	2.12386	1.54043	1.12892	0	3.16665	3.77666	1.03091	2.51194	4.8732	6.69771	5.2032	19.4949	3.91946	6.1713	2.24375	11.4208	3.18578	4.62129	6.7735	11.8283	3.16665	4.72082	3.09272	3.76791	5.84784	0.911659
PD54846e	0.951793	2.09859	0	0.975582	0	1.15008	0	1.07076	1.56308	1.15485	0	1.06669	0.933943	2.07245	0	1.93684	0	2.09859	1.23672	0.975582	1.03358	0	0	0	0	1.15485	1.55473	0	0.933943	0	0	3.87368	3.80717	0	8.65705	0.975582	1.03358	2.30015	5.97257	6.42456	1.56308	0	7.77366	2.13337	2.80183	2.07245	3.80698	1.93684	0
PD63760a	0	2.11228	0	0.978866	0	0	0	3.25586	0	0	1.59039	0	0	0	0	0.97464	0.94802	0	0	0	0	0	0	1.08529	0	0	0	0	0.933988	1.04585	0	0.97464	1.89604	0	6.2171	0	1.04223	1.17331	7.62471	0	0	1.17684	12.7231	0	0	2.09169	2.55985	0	0.891835
PD63760b	0.924919	1.04052	1.21177	1.93314	1.0236	0	0	0	0	1.16186	0	1.07424	0	0	0	0	0	0	0	0	0	0	0	0	0	0	0	0	0	2.05833	0	1.92423	0	0	7.27064	0.96657	2.04719	2.32526	2.93357	0	0	0	6.12568	1.07424	1.81547	0	2.49645	1.92423	0
PD63760c	0.939011	2.11523	1.24686	0.972919	1.04301	0	0	2.17892	1.5784	3.57241	0	1.08634	2.77033	0	0	0	1.87802	0	0	0	1.04301	0	0	0	0	0	0	0	0.923444	2.08941	0	0	1.87802	3.17284	11.2218	0	3.12902	0	13.9082	2.17892	0	1.1908	8.07173	0	1.84689	1.0447	3.85093	0.968086	0.887927
PD63760d	1.90299	2.10652	0	0.983642	2.06856	0	0	0	0	2.30981	0	2.16561	0	1.04545	1.24573	1.95342	0.951495	1.05326	0	0	0	0	0	0	0	1.15491	0	0	0.933826	0	0	0.97671	2.85448	2.10652	9.76848	0	0	1.16413	11.5824	1.08229	1.58331	0	6.01773	1.08281	1.86765	1.04545	4.9829	2.93013	0.893054
PD63760e_bloodnorm	139.088	164.941	35.0233	83.0022	98.1388	80.3175	39.6848	60.9391	127.198	104.13	41.4223	59.7605	95.7644	112.158	25.6688	149.398	124.895	74.0121	37.525	110.344	78.3023	94.4912	42.7374	93.5851	63.5992	60.3479	20.7112	77.1453	95.7644	62.8922	33.3695	166.86	440.918	249.527	816.794	265.607	285.02	283.474	793.695	367.811	227.367	246.125	645.232	250.994	269.628	295.593	464.606	309.467	99.9522
PD63760f	1.88375	1.05187	1.23773	0.975351	1.03718	1.17602	0	1.08369	0	0	0	1.08223	2.77549	1.04205	0	0	0	1.05187	0	0	0	0	0	1.08369	0	0	0	0	0	0	1.27338	1.93932	1.88375	2.10374	11.1395	0.975351	2.07435	1.17602	7.58776	0	1.57662	1.17689	4.74658	1.08223	0.925164	0	3.82013	0	0.894668
PD63760a	0	2.08208	0	0.9861	0	1.11363	0	2.11428	1.53811	0	1.47	0	0	1.02993	0	1.95823	0	0	0	0	0	0	0	1.05714	0	0	0	0	0.9476	0	0	0	2.89336	3.12312	6.08259	0	1.0233	1.11363	7.08828	1.05714	3.07622	1.11951	8.82	1.05354	0	2.05986	2.49149	0	0.919526
PD63760b	1.88696	2.04401	1.17641	1.95045	1.00034	0	0	0	0	1.09168	0	1.03907	0	0	0	0.967132	0	1.022	0	0.975227	0	0	0	0	0	0	0	0	0	2.018	0	2.9014	0.943478	0	7.05846	1.95045	3.00103	2.1782	4.00417	1.03949	1.51008	1.09168	2.76665	1.03907	2.77006	0	2.40587	2.9014	0
PD63760c	0.95564	2.08463	1.21878	1.96071	2.04785	1.12374	0	2.12128	1.53827	4.52345	0	1.05672	1.87492	1.02881	0	0.972856	0.95564	0	0	0	1.02392	0	0	0	1.53827	0	0	1.05672	1.87492	0	0	0	2.86692	3.12695	12.1878	0	3.07177	0	11.4417	3.18192	0	1.13086	8.90285	0	1.87492	2.05761	7.48861	2.91857	0.915211
PD63760d	1.93974	2.06853	0	0.991813	2.02047	0	0	1.04684	3.08054	3.25973	0	2.09328	0	2.04785	1.20498	1.96157	0.969871	1.03426	1.18718	0	0	0	0	0	1.54027	1.08658	0	0	0.948435	0	0	0.980785	2.90961	2.06853	9.49742	0	0	1.09116	7.97065	1.04684	4.62081	0	9.6113	2.09328	2.84531	1.02393	9.63985	1.96157	1.85731
PD63760e	2.8911	1.04372	0	0.985557	1.02572	0	0	0	1.55884	2.25079	0	2.11676	3.77716	2.0638	0	3.90456	1.9274	0	0	0	0	2.24075	0	0	0	0	0	1.05838	1.88858	0	0	0	2.8911	1.04372	25.6725	0.985557	4.10288	1.12037	5.66506	1.06014	4.67653	0	13.2253	0	1.88858	0	3.74306	1.95228	0
PD63760f	0	1.03569	1.20772	0.983582	4.06591	2.2183	0	1.05247	1.53802	1.11348	0	1.05036	2.82058	1.02406	0	0.974512	0	1.03569	0	0	0	0	0	1.05247	1.53802	0	0	0	0	0	1.2348	1.94902	3.83959	2.07137	7.24632	0.983582	2.03295	2.2183	6.98981	1.05247	4.61405	1.11348	5.79575	2.10071	1.88038	0	4.93919	0	1.84967
[truncated: 47 more columns]

## Sheet: supp_fig4
RNAseq - supp fig4b
Gene	PR49348a	PR49348e	PR49348f	PR49348g	PR49348h	PR49348i	PR49348j	PR49348m	PR49348n	PR49348o	PR49348p	PR49348r	PR49348s	PR49348t	PR49348u	PR37585a	PR37585c	PR37585d	PR37585f	PR37585g	PR37585h	PR37585i	PR37585j	PR37585l	PR37585m	PR37585n	PR37585p	PR37585q	PR37585r
FOXR2	5.65177	5.66917	5.55046	5.59457	5.64431	5.58278	5.67536	5.13741	5.3704	5.23197	5.39742	5.57023	5.38885	5.24937	5.31337	-4.03009	-4.03009	-4.03009	-4.03009	-4.03009	-3.59329	-4.03009	-4.03009	-4.03009	-4.03009	-4.03009	-4.03009	-4.03009	-4.03009
SCG3	-0.847455	-2.72022	-4.03009	-3.01765	-2.98121	-4.03009	-4.03009	-4.03009	-2.31025	-3.09179	-4.03009	-3.47611	-4.03009	-4.03009	-4.03009	6.98909	7.1079	7.41935	7.76079	7.80153	7.18323	6.82243	6.85151	6.97876	7.16175	6.96715	7.36043	7.53705	6.90435
SPATA22	1.16173	1.55009	1.06484	1.45356	1.08557	2.2482	2.05459	1.8567	1.93698	1.87552	1.58804	2.07589	2.35323	2.33954	2.35667	-4.03009	-4.03009	-4.03009	-4.03009	-4.03009	-4.03009	-4.03009	-4.03009	-4.03009	-4.03009	-4.03009	-4.03009	-4.03009	-4.03009
GPR158	-4.03009	-3.04013	-2.10485	-4.03009	-4.03009	-4.03009	-4.03009	-3.10268	-2.69133	-3.34227	-3.33333	-2.76442	-4.03009	-4.03009	-4.03009	3.92273	3.92362	4.03192	4.4389	4.3318	3.95357	4.30984	4.37948	3.94394	3.73897	3.70343	4.90074	4.77865	4.12373
UNC13A	-0.230234	0.565296	-1.70898	-1.20147	0.676972	-2.00695	-0.145772	-3.10268	-1.12326	-1.90587	-2.67838	-0.723472	-1.19377	-2.14238	-2.46035	7.54494	7.86294	7.78446	8.40478	8.31308	7.96218	7.96152	8.64688	7.78165	8.12104	7.80128	7.35208	7.10168	7.49827
MAPK8IP2	-0.17549	0.0802005	-1.06751	-0.483887	0.0142467	0.321083	-0.467294	0.733	1.53253	0.738963	1.43423	-0.866884	-0.397064	-0.469142	-0.728756	6.74957	6.78886	6.7869	6.85846	6.93364	6.04366	6.12727	6.03989	6.99702	6.27033	6.97915	7.55152	7.58456	7.1091
CPLX2	-4.03009	-4.03009	-4.03009	-4.03009	-4.03009	-4.03009	-4.03009	-4.03009	-4.03009	-4.03009	-3.08053	-4.03009	-4.03009	-1.3518	-4.03009	5.67321	5.80221	5.94036	4.98005	6.67038	6.12287	5.75687	5.92383	5.79116	5.45871	6.55609	7.0367	7.04937	6.83556
ST8SIA3	-2.64277	-1.34668	-4.03009	-4.03009	-4.03009	-4.03009	-4.03009	-3.10268	-4.03009	-4.03009	-4.03009	-4.03009	-4.03009	-4.03009	-4.03009	5.72472	5.88758	5.92116	5.49356	5.49853	5.4742	5.85577	6.11348	5.71905	5.76499	5.2903	7.09327	7.07427	6.82042
CDK5R2	-2.14521	-3.45181	-4.03009	-4.03009	-1.24788	-4.03009	-4.03009	-0.70548	-4.03009	-2.87843	-4.03009	-4.03009	-3.12133	-4.03009	-4.03009	3.81368	4.42203	4.62607	4.42897	4.91003	3.34609	4.00443	4.42262	5.1053	4.11317	4.17082	4.18199	4.1171	3.84043
PAX5	-4.03009	-4.03009	-4.03009	-0.685842	-3.41236	-3.4348	-4.03009	-4.03009	-1.27841	-1.7167	-2.22959	-4.03009	-4.03009	-3.28582	-4.03009	4.84198	3.28166	4.25826	3.89658	4.68712	4.26586	4.59235	4.35964	4.45909	4.65087	5.29799	3.94236	3.56481	4.55067
XKR7	1.02816	-1.04771	-0.0131301	1.06004	-0.774383	-0.416898	-4.03009	-0.000493624	1.65551	1.44143	1.17974	-0.53199	-4.03009	-2.43298	-1.58937	6.78929	7.15914	7.06636	7.46601	7.81629	6.79732	6.81903	6.99167	6.64804	7.13297	6.91893	7.88477	7.7703	7.88748
HERC2P3	3.18508	4.19775	3.08368	3.69501	3.27976	2.85216	3.23127	2.74699	2.95618	3.1635	3.14091	3.46036	2.88076	3.3129	3.16148	-4.03009	-4.03009	-4.03009	-2.64007	-4.03009	-3.59329	-3.12654	-4.03009	-3.58168	-4.03009	-4.03009	-0.901099	-0.861795	-0.702005
INA	0.200666	0.442513	0.589513	-0.252245	1.25334	-4.03009	-2.0482	-0.0824459	0.125549	-0.684877	0.353085	-0.53199	-3.12133	-1.90061	-0.728756	7.34743	7.63701	7.49145	7.37927	7.86842	6.57726	6.61923	6.04542	7.88494	7.41026	8.00586	7.39858	7.40144	7.27494
MIR4458HG	-4.03009	-4.03009	-4.03009	-3.01765	-4.03009	-4.03009	-4.03009	-0.99185	-1.54776	-1.47261	-0.499704	-4.03009	-4.03009	-4.03009	-4.03009	2.99399	3.12429	2.62037	2.99965	2.94407	2.67383	2.88539	2.70854	2.58946	3.43663	2.04933	3.57095	3.66356	3.28189
AMER3	-4.03009	-4.03009	-4.03009	-2.01147	-4.03009	-4.03009	-4.03009	-4.03009	-4.03009	-4.03009	-4.03009	-4.03009	-4.03009	-4.03009	-4.03009	3.78161	3.43905	3.24635	2.99965	4.09241	3.57556	3.77094	3.98397	3.37431	3.74879	2.93066	5.32686	5.23051	5.75165
SPESP1	-3.40843	-2.45853	-4.03009	-4.03009	-3.41236	-4.03009	-4.03009	-1.15962	-2.69133	-2.6926	-1.69794	-3.47611	-4.03009	-4.03009	-4.03009	3.3962	3.66249	3.24159	3.59284	3.31128	2.96926	2.8697	2.922	3.51047	3.81576	3.22225	1.86873	1.81539	2.19359
MANEAL	1.39665	1.17912	2.27996	1.316	2.01876	1.2478	-0.59264	1.65653	1.10033	1.8078	1.76784	0.271873	0.831745	-0.312864	0.992102	4.86403	5.3216	5.6541	5.44838	5.65964	5.22651	4.8108	4.58712	5.27951	4.97907	5.7984	5.85519	5.96061	5.45247
ACTL6B	-4.03009	-4.03009	-4.03009	-4.03009	-4.03009	-2.00695	-4.03009	-2.14039	-2.69133	-2.01066	-1.5302	-4.03009	-1.85706	-4.03009	-4.03009	3.50122	3.01815	3.12253	3.40293	3.80198	3.48921	2.97613	2.77662	3.72041	2.99984	3.35103	4.68781	4.73768	4.52955
FAM104B	-4.03009	-4.03009	-4.03009	-4.03009	-1.78483	-4.03009	-4.03009	0.499455	-0.434628	0.287233	-1.24389	-4.03009	-4.03009	-4.03009	-4.03009	3.54555	3.29876	3.51415	3.24583	2.8083	3.54912	3.76247	4.00683	3.43212	3.43258	3.38512	3.22916	3.299	3.07149
CELSR3	2.29509	2.34232	2.82936	2.35194	2.01876	2.36663	2.13587	2.93576	2.4753	2.59094	2.39713	2.50523	2.06924	2.70216	1.83004	6.28726	6.46953	6.4616	6.96024	6.83068	6.2922	6.44443	6.48153	5.97946	6.28841	6.07839	8.00094	7.69958	8.38019
CPNE4	-2.97539	-2.72022	-3.54495	-4.03009	-4.03009	-4.03009	-4.03009	-4.03009	-4.03009	-1.02564	-2.86549	-4.03009	-4.03009	-1.3518	-1.87794	3.76764	4.39842	3.72299	2.92623	2.93817	3.4325	3.05225	3.14959	4.18422	4.62976	3.3803	3.08109	3.25745	1.91282
CLVS1	-3.40843	-4.03009	-4.03009	-4.03009	-4.03009	-4.03009	-4.03009	-4.03009	-2.15182	-1.54947	-3.08053	-4.03009	-4.03009	-2.79728	-4.03009	0.424379	0.879159	-0.359811	1.19752	0.960727	1.31343	1.76216	1.16397	1.44172	1.89174	1.62925	2.34338	2.18034	1.89642
AP3B2	-0.540264	0.160308	3.34914	-0.422398	-1.13993	0.425526	-0.729922	2.74699	2.00585	1.93316	2.52646	0.685744	0.18314	-0.240646	0.270091	5.70653	6.16131	5.77006	6.03103	5.55072	5.38809	5.46211	5.42587	5.8802	5.29066	5.77012	6.14557	6.01618	6.64372
KREMEN2	0.281158	-0.588966	0.276365	-0.252245	0.270481	-0.416898	-0.59264	3.42161	2.05542	1.75284	2.59612	-0.0318853	1.2122	1.0608	-0.0973062	5.45089	5.12947	5.59476	5.63852	5.09646	5.10566	5.35158	5.55652	5.28612	5.26465	4.65084	4.84911	4.75645	5.05622
CHGB	0.532029	0.272701	0.467181	-0.252245	0.453945	0.168911	-4.03009	1.14673	1.72865	1.94721	2.08457	-4.03009	-0.617082	-4.03009	0.305687	7.08607	6.81485	7.1591	7.8101	8.11167	7.24506	6.66579	7.24639	6.8715	7.16083	6.84256	7.61771	7.78774	6.53067
CHGA	-3.40843	-2.45853	-2.26528	-4.03009	-2.6497	-4.03009	-4.03009	-3.10268	-1.36273	-1.20055	-2.10643	-4.03009	-4.03009	-4.03009	-4.03009	8.01015	8.60133	8.74417	9.19634	9.2197	9.0795	9.10663	10.4465	8.30037	8.68345	8.87898	7.08033	7.25933	6.27947
RIMS2	-4.03009	-4.03009	0.415188	-2.69324	-4.03009	-1.54544	-4.03009	-0.0408879	1.75889	0.99044	1.58804	-0.866884	-0.741105	-4.03009	-2.46035	5.72592	5.99203	5.75596	6.3098	5.68012	5.62354	5.96996	6.16583	5.49112	5.59567	5.86721	6.24042	6.16336	6.79686
UNC79	2.30475	3.19307	3.67072	3.1238	3.71306	2.53951	1.99047	2.08971	1.436	1.49025	1.09244	2.09537	2.25925	1.47954	1.95859	5.83375	6.00945	5.9167	6.71597	5.65335	5.46786	5.77383	6.20156	5.36557	6.13016	4.98205	6.4919	6.4655	6.34743
APEX2	-4.03009	-4.03009	-4.03009	-4.03009	-4.03009	-4.03009	-4.03009	2.24057	1.17699	0.62116	1.50355	-4.03009	-4.03009	-4.03009	-4.03009	4.06657	5.13424	4.29084	3.91568	4.23643	4.75761	4.56175	4.14718	4.8072	4.43255	4.92028	4.26059	4.33253	3.7969
SNAP25	1.81684	0.622979	3.25244	2.12362	2.16274	1.10832	2.33832	1.55177	2.40053	2.09972	2.23772	2.45334	2.03183	2.84176	2.32233	6.27826	6.43836	6.37688	6.28982	6.27039	6.68588	7.09155	7.44905	6.11242	6.69895	5.53116	5.27857	5.18967	5.38792
LHFPL4	-4.03009	-4.03009	-4.03009	-4.03009	-4.03009	-4.03009	-4.03009	-4.03009	-4.03009	-2.38026	-4.03009	-3.47611	-4.03009	-4.03009	-4.03009	2.99399	2.02901	3.03731	2.8686	3.13159	1.28808	2.22376	2.02602	2.7702	2.31851	2.89053	4.7725	4.84328	4.83304
RTN2	2.20511	2.1692	2.09405	2.42903	1.75076	3.13489	3.38879	2.12665	1.99742	1.80008	2.2891	2.84146	2.57749	3.02137	2.23271	5.28595	5.6055	5.43111	5.27255	6.03284	4.81198	4.9215	5.43538	5.91102	5.58566	5.08044	5.09914	5.12181	4.48086
SRRM3	-4.03009	-4.03009	-1.96048	0.037593	-4.03009	-4.03009	-1.72749	1.78918	0.842376	1.0306	0.264577	-4.03009	-4.03009	-4.03009	-4.03009	5.42295	5.44579	5.49841	5.80008	5.15869	4.94363	5.37678	5.87575	4.86025	4.40796	5.00415	4.92507	4.86593	4.73265
SYT5	-0.540264	-0.404763	-1.59797	-1.30866	-0.240669	-2.20069	-0.0527643	-0.522753	-1.36273	-0.521104	-1.5302	-0.362969	-0.8768	-1.5126	-1.14303	7.14488	6.43578	6.72523	6.52169	6.41657	5.31937	5.83437	6.39916	6.42606	6.75283	5.52572	5.03201	5.10727	4.66646
RUNDC3A	-0.17549	0.565296	0.415188	-2.69324	0.676972	0.699946	-0.351973	1.16461	-0.262755	-0.272815	-0.187275	0.551158	0.646171	0.130022	-1.46419	7.12721	7.64427	7.27879	7.54017	7.74561	5.65301	5.87293	6.73485	7.39394	7.39522	6.92183	5.64566	5.71699	5.40687
TEKT4P2	1.11856	1.458	0.923114	1.59409	1.64909	0.806945	0.53169	1.49639	1.90127	1.71226	1.32905	1.53504	1.37041	2.11022	1.63396	-4.03009	-4.03009	-2.00851	-4.03009	-0.603507	-4.03009	0.0664532	-4.03009	-3.2401	-4.03009	-4.03009	-2.95497	-3.37868	-4.03009
TCERG1L	-4.03009	-2.72022	-4.03009	-4.03009	-4.03009	-4.03009	-4.03009	-3.10268	-2.31025	-2.24626	-0.707817	-4.03009	-4.03009	-4.03009	-1.24234	2.85119	2.27927	2.93501	2.11346	1.914	3.05817	2.7376	2.17473	2.64198	2.7024	2.87005	0.944414	0.881881	0.853506
ANKRD34C	-4.03009	-4.03009	-4.03009	-4.03009	-4.03009	-4.03009	-4.03009	-4.03009	-4.03009	-4.03009	-4.03009	-4.03009	-4.03009	-4.03009	-4.03009	1.63626	1.44803	1.30167	0.92342	0.650098	1.37492	0.985336	0.795213	1.7784	2.37035	2.30474	4.44691	4.44786	4.31486
SPTBN4	-2.97539	-1.58712	2.22817	1.03834	-0.185955	0.643316	-1.72749	0.0770525	-0.0732297	-0.0894624	-0.424195	0.165316	-0.8768	0.130022	-0.880503	4.55808	4.35276	4.21768	4.13112	4.79229	4.14751	4.70865	5.0761	4.64039	5.2996	3.2855	4.41748	4.34746	4.54278
GSTO2	1.55072	3.24451	1.44788	3.16944	0.79047	1.02211	2.40542	2.0518	2.30128	2.22038	2.15397	2.29389	1.95398	1.91853	1.90158	4.77839	4.33352	4.60771	5.22551	4.9384	4.64231	4.77614	4.44581	4.50092	4.95522	5.13869	5.13713	5.14479	5.13874
KCNH6	-4.03009	-2.72022	-2.89314	-2.01147	-4.03009	-1.54544	-4.03009	-1.56822	-1.54776	-1.90587	-3.33333	-3.47611	-1.60057	-2.79728	-2.46035	2.81543	1.07716	1.6419	2.0283	2.76894	2.85737	2.40162	3.14445	1.41782	2.26475	2.22094	1.77187	1.5659	1.21277
TRIM16L	4.40117	4.85368	5.39473	4.96618	5.07291	4.48642	4.97642	4.65412	4.49961	4.52356	4.25553	4.93577	4.36674	5.23993	4.87631	1.98102	2.43175	2.0316	1.06697	2.15696	2.36993	2.29599	2.03716	2.6212	2.28289	2.9568	1.88205	2.08853	1.66419
C10orf2	6.28302	6.39634	6.49695	6.11814	6.20809	6.21376	6.1984	5.90916	6.01306	5.99192	5.91351	5.99909	5.81349	5.98948	6.09232	3.3532	3.71439	3.39504	4.03835	4.42548	4.31218	4.29425	3.71224	3.86439	3.50393	4.18471	4.45138	4.44786	4.46704
OR7D2	0.200666	1.05887	1.35434	1.78866	-0.185955	0.906553	0.701502	0.891654	0.879553	1.35971	0.985744	1.72208	1.30919	2.0249	1.39048	-1.27045	-2.49677	-4.03009	-4.03009	-4.03009	-1.54549	-4.03009	-3.42977	-4.03009	-1.7154	-4.03009	-2.34582	-3.37868	-4.03009
GUCY1B2	-4.03009	-3.04013	-1.70898	-4.03009	-2.1534	-4.03009	-4.03009	-4.03009	-4.03009	-2.01066	-3.08053	-2.28996	-4.03009	-4.03009	-4.03009	2.41057	1.36386	1.50578	2.37032	2.40817	3.08049	2.9365	2.99241	0.794666	0.209256	0.191171	1.4881	1.47817	2.19359
SLC35G2	-1.9488	-1.04771	0.467181	-2.42856	-0.857458	-2.42454	0.194923	1.49639	1.57847	1.69571	1.56042	0.127973	0.595792	-3.28582	-0.466106	4.92192	5.54348	5.34619	5.78329	5.63157	5.1165	4.67594	5.37297	5.17913	4.98324	4.93844	4.17118	4.1171	4.22575
SYT4	-4.03009	-4.03009	-4.03009	-4.03009	-2.98121	-4.03009	-4.03009	-2.14039	-4.03009	-4.03009	-4.03009	-4.03009	-4.03009	-4.03009	-4.03009	5.2191	5.43809	5.1483	3.94849	5.06566	3.81401	3.85304	5.50527	4.84465	5.36813	4.28613	7.19184	7.1944	7.00391
JPH3	-2.64277	-1.04771	-1.59797	-4.03009	-4.03009	-3.4348	-4.03009	1.46788	-0.480998	-0.600668	-0.461455	-2.10076	-4.03009	-1.07567	-0.658477	6.10858	5.69326	6.29091	6.47176	6.26804	4.38721	5.14546	5.16006	5.88075	6.40484	5.97586	5.13852	5.24254	4.44465
NPIPA5	-1.77595	-1.87581	-0.926659	-2.01147	-1.95738	-1.83618	-1.24345	-1.3495	-3.56298	-3.09179	-1.99296	-1.78367	-3.12133	-3.28582	-1.58937	2.25908	2.56022	2.0316	2.19386	1.88975	2.35169	2.81065	3.07043	1.88683	2.36184	1.89565	0.892706	1.06164	1.58451
SERHL	0.429804	1.19822	0.0564079	1.72215	0.817502	1.89498	-0.145772	0.554718	1.23552	0.330773	0.553165	0.685744	1.99343	2.08234	1.64789	-2.36807	-4.03009	-4.03009	-4.03009	-4.03009	-4.03009	-4.03009	-1.29099	-4.03009	-4.03009	-4.03009	-1.74495	-2.08391	-2.11079
ATP1A3	-0.17549	-1.87581	-4.03009	-4.03009	-2.98121	-4.03009	-4.03009	-1.3495	-4.03009	-2.38026	-0.951095	-1.02614	-1.85706	-3.28582	-0.527423	2.71226	3.01815	2.95257	2.99067	3.89022	3.37346	3.67488	3.26786	2.98871	2.50011	3.41371	4.91377	4.87626	4.06989
GABRB3	-4.03009	-2.45853	-4.03009	-4.03009	-4.03009	-4.03009	-4.03009	1.77761	2.4384	2.856	2.49763	-3.47611	-0.397064	0.811877	-4.03009	5.91202	5.82008	6.092	5.85056	7.172	6.8099	6.49005	5.7408	6.00675	6.44669	6.38374	7.27844	7.43386	7.20381
TMEM151A	-4.03009	-4.03009	-4.03009	-4.03009	-4.03009	-1.54544	-1.46526	-4.03009	-2.69133	-3.09179	-4.03009	-2.10076	-4.03009	-4.03009	-4.03009	3.0099	3.98126	4.10964	4.73873	4.06829	1.08227	0.905496	3.28666	3.82632	2.81268	3.20054	3.17066	3.15932	2.98878
LINC00617	-3.40843	-2.45853	-4.03009	-1.84086	-1.24788	-4.03009	-4.03009	-1.56822	-3.56298	-4.03009	-4.03009	-2.10076	-4.03009	-4.03009	-4.03009	3.8539	3.14335	3.76335	3.17629	3.2218	0.975164	2.03967	2.70854	3.59815	3.70236	4.76805	1.9844	2.06463	2.11068
GNAO1	-1.9488	-0.348242	-1.82926	-1.00839	-2.1534	-0.680441	-1.05124	0.412375	1.65551	0.722712	0.999521	-4.03009	-1.85706	-0.740764	-0.962815	6.57478	5.89322	4.71622	4.99359	5.15742	4.58101	4.31757	4.97105	5.91316	6.13391	6.01449	6.06611	5.91957	6.13049
SLC7A11	2.16325	1.458	0.589513	1.27946	0.230812	2.33122	2.99029	2.61021	2.74074	1.38058	2.9625	1.5207	-0.298478	0.811877	1.01379	5.07342	5.52664	6.80393	6.95506	5.05887	6.8254	5.49742	5.21508	5.37491	5.40069	5.86807	7.11	7.05734	6.90281
SYP	0.532029	1.42595	0.565862	1.08143	0.870093	0.491177	1.9003	1.34786	1.61199	0.802198	0.985744	0.943904	1.85035	1.3452	1.51735	8.50999	8.86932	8.83791	9.4398	8.97568	7.36791	7.34382	7.93471	8.14403	8.02946	7.67164	5.41312	5.44584	4.85443
CECR6	-2.14521	-0.960393	0.589513	-2.42856	-1.0395	-4.03009	-4.03009	0.756761	0.32739	-0.684877	0.553165	-0.362969	0.69485	0.669207	-1.14303	3.8182	3.76449	3.98149	4.05135	3.83094	4.32626	4.36871	4.11072	3.05992	2.99434	3.51835	4.26822	4.09073	4.29623
VGF	2.15259	-0.800179	6.63191	0.385836	1.25334	0.491177	-1.46526	4.73858	1.26392	2.23191	2.09744	2.25977	2.52461	1.9953	2.19524	8.75236	9.47823	9.65481	9.12917	10.9115	8.47588	8.26437	8.27095	9.19349	8.21986	8.92625	6.73747	6.86322	5.53825
FAM155B	0.281158	-0.800179	-0.798345	-0.199712	0.0602387	-4.03009	-3.04214	1.4388	1.436	1.27308	1.79179	0.271873	0.18314	-1.6936	0.562661	5.15616	5.35059	5.21652	5.43355	5.72537	4.36617	4.22193	3.93416	4.98136	4.87076	5.10986	5.72542	5.82584	5.22174
PCBP3	-4.03009	-2.45853	-4.03009	-4.03009	-4.03009	-4.03009	-4.03009	1.4388	0.842376	0.0731932	0.914816	-4.03009	-4.03009	-1.3518	-3.45272	3.39014	3.23504	3.26052	3.59284	3.05185	2.60364	3.12014	3.03751	2.65226	3.77146	2.82818	4.41748	4.48434	4.59963
CHRNB2	0.564555	0.757838	-0.625026	0.27883	-0.0823842	-0.680441	-4.03009	-0.169335	-0.795692	-0.971745	-0.538994	-3.47611	-4.03009	-4.03009	-1.87794	5.21567	5.68136	5.58447	5.84932	7.2287	4.7714	4.3079	4.43952	5.88075	5.20166	6.05059	6.07048	6.02239	6.00507
CACNA1B	-4.03009	-4.03009	-4.03009	-1.30866	-1.63073	-4.03009	-4.03009	-4.03009	-1.87921	-0.374041	-1.31032	-4.03009	-4.03009	-4.03009	-4.03009	4.45436	4.55845	4.70762	5.41018	5.76675	3.71999	4.22398	3.27729	4.8232	4.51929	4.40007	6.70832	6.57792	6.63571
SULT4A1	-1.62161	-1.14065	1.31232	-0.306763	-2.98121	-2.42454	-0.245192	0.912959	1.52081	2.00882	1.99112	-1.40964	-2.56812	-4.03009	-0.144562	4.47457	4.63451	4.72305	4.76265	4.69239	4.11725	4.10839	3.93714	4.14291	4.56264	4.11096	3.74507	3.5733	3.92374
GPX1P1	6.16335	5.54224	5.25567	5.91353	5.84568	6.09737	5.87647	5.33581	4.21329	4.45389	4.30907	5.89109	5.91586	5.83617	6.26726	0.27441	1.15435	1.08523	0.631681	0.0498655	-0.731433	-0.886696	-3.00712	1.13963	0.546191	0.317596	-3.39462	-4.03009	-2.77236
GNG4	-4.03009	-4.03009	-4.03009	-4.03009	-4.03009	-4.03009	-4.03009	2.48777	2.46921	3.33634	2.91604	-2.50778	-4.03009	-4.03009	-4.03009	6.64331	6.52568	6.84251	6.4167	3.5925	5.6121	6.35332	5.75858	6.78774	6.63151	6.56568	6.15658	6.11401	6.17962
CPS1	6.2295	5.83776	5.79066	6.00309	5.85875	5.26155	4.78181	5.29886	5.79203	5.3688	5.59127	5.51977	5.06929	5.26805	5.68175	-4.03009	-1.97437	-4.03009	-1.69322	0.98383	2.74542	2.24824	3.79664	-2.73253	-1.45267	-0.272294	2.03298	2.18034	1.15876
NMNAT2	4.77403	3.08945	3.79034	3.56061	3.91428	4.22216	3.31218	0.607943	1.63392	1.94721	1.07953	3.085	2.80517	2.19078	3.287	7.33051	8.05487	7.78834	7.9993	7.37977	7.29204	6.9766	7.68369	7.59529	7.31041	7.57737	5.60808	5.67124	4.69283
SLC25A41	-4.03009	-2.72022	-3.18255	-4.03009	-4.03009	-0.915445	-4.03009	0.0770525	-3.56298	-2.87843	-1.88777	-2.50778	-2.56812	-4.03009	-4.03009	0.644151	1.60292	1.52155	1.42776	0.291222	0.975164	1.60675	2.44123	1.57734	0.60507	1.2183	0.195665	-0.535335	0.819103
PPFIA3	2.00635	1.95008	2.81438	2.5258	2.22463	2.7351	1.30386	3.81868	3.83929	3.23112	3.62924	3.25485	2.72541	2.64612	2.86009	5.50381	5.69002	5.51919	5.89574	5.48746	5.38958	5.374	5.62922	5.40713	5.11061	5.33334	4.77071	4.88481	4.70936
PTPRN	-4.03009	-1.87581	-0.286878	-1.1017	-4.03009	-0.301226	-4.03009	-4.03009	-4.03009	-2.24626	-3.64005	-0.866884	-4.03009	-0.240646	-4.03009	5.58835	5.03057	4.22733	5.30187	6.45013	4.14222	4.17375	4.32141	4.58245	5.71908	2.64737	5.47376	5.64227	3.93181
LINC00839	2.69096	2.89244	4.06376	2.74265	3.46639	2.40971	0.590543	2.74105	3.5704	3.65812	3.20474	2.59007	2.74865	3.31889	2.82985	-4.03009	-1.15923	-4.03009	-4.03009	-2.68535	-4.03009	-4.03009	-4.03009	0.262032	-1.7154	-0.864679	-0.139048	0.320682	-2.11079
PSPHP1	-4.03009	-4.03009	-4.03009	-4.03009	-4.03009	-4.03009	-4.03009	-4.03009	-4.03009	-4.03009	-4.03009	-4.03009	-4.03009	-4.03009	-4.03009	6.40998	4.65679	4.46817	5.34124	4.03826	3.23108	4.82172	4.47069	5.28199	6.58199	3.97047	1.71346	2.01562	1.52172
SLC7A14	-4.03009	-4.03009	-2.89314	-4.03009	-4.03009	-4.03009	-4.03009	-4.03009	-1.05153	-1.08162	-2.86549	-4.03009	-4.03009	-4.03009	-4.03009	3.66589	2.94762	3.21759	2.62355	3.20715	1.06745	0.610493	2.41583	1.76899	3.68541	1.30226	4.86931	4.86593	4.53486
TMEM180	1.34141	2.31633	1.62997	2.22318	2.90446	1.89498	2.45377	3.10267	2.66823	2.71525	2.80274	1.98483	2.67777	2.50621	2.9861	5.17568	4.63001	5.13939	5.08498	4.58695	4.7261	5.20816	5.29734	4.42203	3.70909	4.96766	4.75812	4.67396	4.87342
SCAMP5	1.70457	4.36133	4.25891	2.35194	2.83339	2.98912	2.53093	4.27666	4.26513	4.47829	4.17132	2.35172	3.42612	1.91853	2.39848	6.28645	6.12741	5.8283	5.82932	6.69946	6.58574	6.66314	6.41152	5.77714	5.45372	6.14457	6.20508	6.2138	5.96335
CPLX1	0.31978	-0.655993	3.06271	1.27946	1.42135	0.425526	-1.24345	4.21367	4.07189	3.9317	3.91926	2.55532	2.73708	3.18764	1.25137	6.07684	5.89228	6.19334	5.4999	6.01473	6.37504	6.93604	6.09226	6.11288	5.59022	6.06117	5.67178	5.66132	5.79766
CTGLF12P	3.05948	3.24451	2.60407	3.59819	2.71619	3.54741	2.82856	1.45341	2.74074	2.71935	2.39713	3.14231	3.021	3.00661	3.19983	-3.24639	0.499891	-1.54714	0.0749387	-1.53964	0.246941	-0.459222	-1.67159	-0.857016	0.3536	-0.864679	-0.995384	-0.772998	0.819103
KCNH8	-1.02967	-0.293852	0.186171	0.27883	-3.41236	-0.357903	0.194923	1.56528	1.37222	1.67051	1.73527	-1.20519	-1.85706	0.552108	-1.46419	4.48599	4.75712	4.1609	4.50343	3.67644	4.02819	4.51375	5.51028	3.91008	5.15316	3.07488	4.53808	4.33503	5.49259
HCN3	2.09808	2.90992	2.39851	2.5258	1.92244	2.20972	3.11581	2.83333	3.26094	3.11763	3.20176	2.85294	2.45566	2.32771	2.28714	5.08286	4.85093	4.88881	5.48719	4.44642	5.26112	5.37493	5.89579	5.07792	5.58748	4.84879	4.4334	4.29451	4.72802
CAMK2N2	-2.97539	-2.45853	0.441419	-4.03009	-0.13324	-2.20069	-1.05124	-1.97472	-0.682993	-0.919796	-0.951095	-0.866884	-1.19377	-4.03009	-0.802635	3.73451	2.8886	3.13283	0.92342	3.48326	3.29928	4.0585	3.61888	4.02724	2.27385	2.70249	3.45541	3.71819	3.58291
FLG-AS1	2.30475	3.16906	4.3569	3.10303	2.7999	3.70444	3.63233	2.68022	2.86643	2.91798	2.70102	2.90906	3.23362	2.95373	3.65448	0.471093	-4.03009	-4.03009	-0.978071	0.253697	-4.03009	-1.39225	-4.03009	-0.640828	-4.03009	-0.864679	0.152347	0.237632	-1.03805
PRMT8	-4.03009	-4.03009	-4.03009	-1.20147	-4.03009	-4.03009	-3.04214	-1.45472	-1.27841	-1.63066	-1.78974	-4.03009	-4.03009	-4.03009	-3.45272	1.91497	2.48253	3.00961	0.536211	3.33842	3.00081	2.04899	1.4574	3.01284	1.546	0.851135	4.19005	3.98648	5.52096
MYT1	-3.40843	-1.34668	-2.89314	-4.03009	-3.41236	0.208485	0.194923	-0.641965	0.300227	0.020986	-1.61163	-4.03009	-2.16922	-4.03009	-0.527423	2.48074	3.22911	2.99274	3.49467	2.26464	2.22384	2.63613	3.44568	2.8393	3.32723	2.5477	1.82801	1.59955	2.02272
SCN3B	-4.03009	-0.726286	-1.06751	-4.03009	-1.49152	-1.30357	0.990845	1.07294	-1.45228	0.330773	-0.156395	-0.593036	-4.03009	-1.5126	-1.349	3.68583	3.73548	3.67443	4.32569	4.9935	2.7822	3.86628	3.95488	3.72041	3.68541	3.37546	5.27099	5.4237	4.59963
C3orf14	1.80328	2.4338	1.68589	2.35194	2.26447	2.19009	3.10575	2.36946	1.11599	1.49025	1.11793	2.17991	2.36832	2.87465	2.37354	5.54397	5.34374	5.34729	5.05946	4.88264	5.22984	4.91003	3.59645	5.56301	4.81262	5.48812	4.03172	4.09957	4.00633
VSTM2L	-1.62161	-4.03009	-3.18255	-4.03009	-4.03009	-0.915445	-4.03009	-4.03009	-0.855525	-2.01066	-1.24389	-2.28996	-4.03009	-4.03009	-4.03009	0.376101	2.7211	2.32917	2.51506	0.937248	1.6383	1.65637	1.37194	0.179165	0.891886	1.94872	3.55856	3.82873	3.28189
CCDC108	-0.685699	1.23568	-0.520063	0.608395	-0.0823842	0.425526	-3.04214	-1.45472	-1.27841	-1.13986	-1.37995	-0.473422	-2.56812	-1.90061	-0.802635	3.22959	2.6955	1.75297	2.8686	2.68685	3.31191	2.67878	3.02076	3.03658	2.92671	1.88207	1.81418	1.45997	2.64038
DISP2	-0.287138	-0.0947367	-0.798345	-0.615335	-0.857458	-1.19632	-1.46526	1.30014	-0.528907	0.17226	0.571728	-1.20519	-4.03009	-4.03009	-1.349	3.10183	4.07026	4.17094	4.55913	4.71501	3.50855	2.19046	3.55052	4.45909	2.89756	3.79322	3.52074	3.57753	2.83371
PHF21B	-2.37265	-4.03009	1.51116	-1.20147	-2.1534	-4.03009	-4.03009	2.78793	3.32298	3.81391	3.51399	-1.40964	0.313555	-4.03009	-3.04149	5.56969	6.04873	5.39088	6.30529	6.26568	5.78061	5.9846	6.23885	5.21597	4.9107	4.39769	5.68989	5.53549	6.46891
SYN1	-4.03009	-4.03009	-0.0491977	-0.615335	-2.98121	-3.4348	-4.03009	3.29344	2.44461	2.48893	2.56866	-2.76442	0.54359	-1.3518	-4.03009	4.392	5.01513	4.85497	4.59215	4.62786	4.22303	4.07912	3.84184	4.97114	4.84045	4.45841	5.53407	5.70738	4.89629
NEFH	5.06721	1.6916	0.977905	2.2705	1.19269	0.906553	-3.04214	3.59968	2.40691	2.98765	3.01431	3.17013	1.07182	1.9953	2.46296	5.76159	4.90591	5.96075	5.87759	5.74663	5.694	5.77874	4.65923	6.72157	6.31069	6.02996	5.64273	5.39883	5.79323
SLC12A5	-2.64277	-2.72022	-0.798345	-1.00839	-3.41236	-4.03009	-4.03009	-3.49311	-1.19875	-1.47261	-2.10643	-1.93352	-4.03009	-1.90061	-3.45272	1.88078	0.718992	1.04214	0.485997	0.0930008	2.32077	2.37963	3.12369	1.53354	2.74883	0.396116	2.96696	2.97291	2.52772
FBXO41	3.1903	1.59402	3.90081	3.0552	3.71306	3.3842	3.01198	2.20647	2.3418	2.31556	2.26078	3.66649	3.41889	3.44468	3.53959	5.35763	5.48989	4.98582	5.76629	5.43395	4.88882	4.94914	5.66109	4.92526	5.6262	4.99156	4.98649	4.68184	5.28927
SIM2	5.50552	5.56909	5.49049	5.37511	5.80826	2.62242	4.90576	5.49085	6.20743	6.38462	6.13719	6.16441	5.96754	6.23402	6.02318	-0.0823626	-1.43267	0.42355	-0.978071	-0.0404785	1.20924	2.58579	3.90708	1.15417	1.546	1.03414	1.75749	1.69603	1.77603
SORBS1	3.83505	3.44972	3.20347	2.19403	3.02532	2.19994	2.72729	3.87676	4.36026	4.20756	4.03415	2.38376	2.45566	2.25464	2.47864	6.18938	5.62935	5.63338	5.59772	5.71159	4.85362	5.02312	5.27868	6.00173	5.90484	5.33584	5.77535	5.69964	5.84331
TMEM246	5.28293	4.42352	4.56209	4.80038	5.47	5.00624	5.02791	4.87782	4.93884	5.3889	5.19155	4.66301	3.82094	4.6687	5.0464	-4.03009	-4.03009	-4.03009	-3.17377	-4.03009	-4.03009	-1.39225	2.04822	-1.604	-0.514798	-4.03009	5.5879	5.67223	5.09268
GJA1	7.44932	7.18399	6.7149	7.56454	6.00555	8.08299	7.50939	7.37984	7.18612	7.11371	7.42613	7.61322	6.85147	7.78777	7.48059	0.220744	-1.97437	-0.834628	-3.17377	4.73387	-4.03009	2.31929	5.10154	2.17753	1.31862	-0.100724	5.7012	5.43423	6.08144
NAT2	1.00465	2.0896	2.03499	2.06041	1.10764	2.21944	2.91169	2.20647	1.69776	1.61875	1.57889	1.99524	1.80672	1.14408	2.77376	-4.03009	-4.03009	-4.03009	-4.03009	-2.19561	-0.0761189	-0.751114	-3.00712	-4.03009	-4.03009	-0.399171	0.665069	0.82612	-1.03805
UBL7	6.2824	6.36604	6.29374	6.25029	6.47326	5.91951	5.62346	7.18672	7.07231	7.05833	7.06221	6.21481	6.21707	5.89646	6.30623	3.96822	3.44419	3.84711	3.37561	4.24363	4.02436	3.81804	3.63364	4.71705	4.40796	4.15114	5.01246	5.24918	4.83304
PSMD5-AS1	5.08694	5.23635	5.51385	5.38804	4.62615	4.6748	5.5175	4.86421	5.11577	4.97499	5.13883	5.47771	4.99105	5.34927	4.88957	3.40224	3.17456	2.74654	3.2904	3.44215	1.8173	1.11523	1.12271	2.73195	3.14082	2.82108	3.76318	3.66753	3.43172
TMEM54	1.48426	1.59402	-0.680517	1.03834	-1.36456	1.97747	2.23143	1.63104	0.456022	0.892139	0.643678	1.73456	2.08759	1.91853	1.39048	4.05512	4.89845	4.7551	4.02961	5.14338	4.90767	4.70128	5.42056	4.81751	3.98325	5.53984	3.68554	3.87067	2.16648
TMEM198	3.2314	3.3162	2.60407	3.25662	3.40534	2.72831	3.69402	2.65515	2.40053	2.32636	2.51212	3.37925	3.44047	3.18764	2.964	6.00425	6.25118	6.63748	6.32684	6.95499	5.70959	5.44456	5.94692	5.99165	5.09401	6.32034	4.55896	4.68771	4.06623
TMEM145	-1.62161	-3.45181	0.885395	-2.42856	0.0602387	-0.54266	-1.24345	0.633837	1.49708	1.20452	1.07953	0.237221	0.18314	-0.644428	-0.00719854	4.97354	4.81572	5.10577	4.48756	2.75558	4.55733	5.25321	5.0761	4.3145	4.69896	3.09268	6.10141	6.0447	6.07234
2004-03-01	-4.03009	-4.03009	-4.03009	-1.42445	-4.03009	-4.03009	-4.03009	-4.03009	-4.03009	-2.87843	-2.51278	-4.03009	-3.12133	-4.03009	-4.03009	5.72833	6.23276	5.8019	6.39985	5.55265	2.52445	1.58128	2.48258	6.40076	5.75039	5.3848	4.76892	4.80773	4.28996
ZNF485	3.89063	4.01053	4.26443	4.08471	3.82386	3.55894	4.12072	3.98885	3.80588	3.72083	3.83725	4.15597	3.83187	4.4157	3.62308	0.761553	2.08266	2.24616	1.57914	2.52303	2.19002	3.19342	1.74256	1.92123	1.5309	1.62925	0.918792	1.30542	2.15273
SEC14L5	0.980746	-0.0947367	-1.59797	-1.6883	-2.98121	-1.30357	-4.03009	-2.54275	-4.03009	-1.90587	-1.5302	-0.866884	-4.03009	-1.07567	-2.72186	2.98597	2.26774	2.17812	1.06697	0.620921	1.69726	1.75078	1.49021	2.19872	3.72908	1.03414	2.66182	2.19141	2.30965
RERG	4.30338	4.51587	4.38421	4.15447	4.15053	3.9864	4.29451	4.35074	4.35036	4.11253	4.06396	5.01717	3.36727	4.77268	4.4608	0.165004	-1.59166	-3.01567	-0.502098	1.02895	1.74462	1.29832	3.36394	-2.20157	0.515826	0.984181	2.90306	3.17615	1.68345
P2RX5	-3.40843	-2.45853	-4.03009	-1.55035	-2.1534	-4.03009	-3.04214	0.0770525	-0.917947	-1.80819	-2.36425	-4.03009	-4.03009	-4.03009	-4.03009	3.76764	4.31122	4.47629	4.60396	3.66933	1.3988	1.92286	0.182916	3.74222	3.56452	3.47379	1.43486	1.69603	1.64468
DLGAP3	-0.935686	1.10008	0.0220578	0.453003	-1.78483	-1.0965	-0.245192	1.8567	1.64475	0.393715	1.43423	1.10632	-0.741105	1.82066	0.270091	3.96415	4.01614	4.2201	4.16343	4.56797	4.61963	4.91003	3.93416	4.2466	2.6048	3.32618	5.94599	5.7862	6.10394
PSD	0.46469	0.678444	3.74368	1.35164	0.0142467	1.32184	0.647089	4.33307	3.4396	3.61695	3.72978	2.21595	1.95398	1.94973	-0.466106	5.93303	5.51083	5.56558	5.26513	4.54485	5.24557	5.78224	6.34244	4.86136	5.93097	4.024	5.86445	5.75014	5.84117
GOLGA7B	-1.62161	-2.72022	-4.03009	-2.42856	-2.6497	-1.54544	-4.03009	-1.25144	-2.48824	-1.26391	-3.64005	-1.64793	-1.85706	-0.469142	-4.03009	6.01118	6.24751	6.12335	6.01784	6.31548	4.56395	4.81763	5.55361	6.13366	6.68665	5.14865	3.42388	3.65158	2.27199
FTSJ3	7.87231	7.69439	7.58938	7.61238	7.37266	7.73347	7.77663	7.74537	7.65253	7.64469	7.55868	7.38963	7.50242	7.3392	7.65696	6.04245	6.07709	5.95423	6.16572	6.53568	6.32451	6.08032	5.9506	6.26504	5.8879	6.52312	5.79573	5.74827	5.43554
LRRC73	2.37978	3.28973	3.16463	2.84622	3.24035	3.33141	3.70071	2.55029	2.33513	2.4549	2.40233	3.33077	3.89051	3.86861	3.64061	-1.27045	0.0392292	0.126266	-1.12641	0.813757	-0.109417	1.34446	2.41583	-0.497601	0.00579516	-0.155678	0.195665	0.509528	-0.272986
XKR4	1.67509	3.03206	3.04571	0.608395	2.64252	1.67251	1.50082	-2.14039	-0.738242	-1.90587	-1.78974	-0.21169	0.374593	-2.43298	0.648336	4.17284	4.08018	4.64959	4.05135	7.33808	5.61847	5.87751	4.42474	4.00134	3.51549	4.91028	5.69178	5.83558	5.03389
LINC00649	3.18508	1.65059	2.96664	2.97749	2.76561	2.0555	2.50056	3.10729	2.38122	2.59986	3.4198	3.43	2.03183	2.89081	2.61257	-0.0164323	-1.03977	0.697954	-1.47858	-1.29758	-1.84867	-4.03009	-4.03009	0.0912454	0.961134	-0.692275	0.237721	0.194242	0.224317
STXBP5L	-4.03009	-4.03009	-4.03009	-4.03009	-2.98121	-4.03009	-4.03009	0.114317	-1.36273	-1.08162	-0.663723	-3.47611	-4.03009	-4.03009	-4.03009	2.13402	1.36386	2.09622	1.95636	1.25468	3.08785	2.42328	3.41182	1.33092	1.5309	1.17442	5.47486	5.37838	5.91327
SDC3	5.48549	5.56725	5.90169	5.33784	5.88294	5.63998	5.60038	6.03655	5.72659	5.68258	5.96049	5.31382	5.95136	5.23836	5.53669	7.84899	7.72108	7.73479	8.39376	7.80943	7.48896	7.80495	7.88584	7.53756	7.58839	6.98194	6.92972	6.99272	6.37211
CDH4	-0.540264	-0.463589	-0.0861902	-1.30866	-1.95738	-1.0965	-4.03009	1.8567	2.81938	3.20796	2.98344	1.28659	2.20986	1.6974	-0.466106	6.24588	7.26481	7.30238	7.21702	7.36802	5.28294	5.41783	6.24547	6.57665	5.76499	5.11422	4.73995	4.64202	3.65782
TCEANC2	5.00339	4.91847	5.15525	4.83068	4.95917	4.81279	5.59859	4.28893	4.83739	4.72158	4.86176	4.65647	4.79287	4.90791	4.92719	3.28293	3.17456	2.79925	2.28479	3.36945	3.06565	2.37222	2.87308	3.28135	3.65438	3.55731	3.39165	3.33441	3.24349
IRX6	4.13762	4.23523	4.48064	5.23305	5.20801	5.06536	5.56413	2.71702	3.90161	4.2857	3.48979	5.30861	5.87023	4.48389	5.4949	-4.03009	-4.03009	0.206524	-3.17377	2.88393	-1.01717	2.43755	1.12271	-4.03009	-2.71359	-3.37986	0.536191	0.0556469	0.170754
FIBIN	6.25464	8.02541	6.99665	7.71557	8.86513	6.90981	7.67704	4.6792	4.36518	5.0047	4.52924	8.04765	7.18541	7.93973	8.10799	3.46706	0.0392292	-1.30533	-1.12641	2.05156	0.990961	0.684119	1.94549	0.919047	2.02707	-3.37986	2.0089	2.13516	-0.80556
ADAM21	1.37847	2.89244	1.48618	2.72238	1.76471	2.27641	1.4698	1.21694	0.915797	0.148124	0.436475	1.04754	0.313555	0.777511	-0.00719854	-4.03009	-4.03009	-4.03009	-4.03009	-0.351398	-4.03009	-4.03009	-1.82459	-1.33678	-4.03009	-4.03009	-0.310273	-0.610289	0.633591
MCOLN2	0.906564	0.808439	1.66378	0.548232	2.00707	0.906553	0.194923	0.150642	-0.109195	0.123577	-0.424195	0.736249	0.787541	0.130022	1.26951	-4.03009	-4.03009	-4.03009	-4.03009	-0.826493	-0.0435717	-0.959586	-1.53326	-4.03009	-4.03009	-4.03009	-0.8126	-2.59067	-2.40398
LRRC37A6P	-0.764311	1.07962	0.786544	0.748666	1.73666	-1.0965	-0.59264	1.01501	1.06849	1.00395	1.23901	0.606508	0.18314	0.63122	0.196151	-4.03009	-4.03009	-4.03009	-4.03009	-4.03009	-4.03009	-3.5087	-4.03009	-1.604	-4.03009	-3.37986	0.725433	0.544502	0.170754
PCLO	4.33672	4.38444	2.76331	4.20162	4.45165	4.28367	4.09554	2.92531	3.51537	4.2704	3.56584	3.76708	3.77073	3.50369	3.83889	5.70042	5.85423	5.73074	6.02115	5.89872	5.3663	5.90472	5.88503	5.15584	5.21589	5.39439	6.06026	5.82939	5.67918
STIM1	3.08213	3.22601	4.44381	2.87712	3.6655	3.40564	3.5157	4.74156	4.67241	4.84119	4.807	3.90317	4.58584	3.8929	3.17598	6.53549	6.68158	6.81157	6.86829	6.53323	6.50174	6.39549	6.24607	6.3719	6.39705	6.54321	5.60908	5.73792	4.70936
SGCD	-4.03009	-1.14065	-3.54495	-4.03009	-0.774383	-2.68962	-4.03009	1.75419	2.26662	1.87552	1.95623	-4.03009	-4.03009	-4.03009	-2.72186	4.392	4.08348	3.37348	3.86746	3.88102	2.11271	2.21551	3.76347	4.05268	4.07463	2.62309	5.226	5.13047	4.87551
BRSK2	-0.540264	-3.04013	0.441419	0.122567	-0.0332599	-4.03009	0.853415	0.351257	-0.983193	-0.409425	0.661119	-0.793397	-0.502883	-0.644428	-1.72645	2.37416	2.58831	3.69544	2.2994	4.68536	2.28918	2.88018	4.33727	3.37741	2.53837	2.5477	2.34338	1.97773	3.37364
TMEM200A	-2.37265	-4.03009	1.31232	-4.03009	-4.03009	-4.03009	-4.03009	2.39239	1.88308	1.66201	1.70196	-3.07682	-2.56812	-4.03009	-4.03009	3.8801	4.96602	2.53746	1.53043	4.387	5.52797	5.0489	4.29611	4.68987	4.42031	4.1736	4.45361	4.57594	2.19359
SEZ6L2	6.90181	5.7531	5.9882	6.6838	5.53862	6.30729	6.09928	4.21367	3.72649	3.6474	3.53306	5.78488	4.90574	5.65281	5.22433	7.86547	7.74441	7.78098	8.43611	8.62898	7.68074	7.74797	8.65832	7.28978	7.889	7.09586	8.66233	8.68853	7.91853
UNC80	-0.685699	1.29011	0.745026	-2.20499	-0.550505	-2.68962	-4.03009	1.31622	0.156171	0.264959	-0.707817	-0.362969	-0.8768	-4.03009	-3.45272	4.25188	3.66688	3.67443	4.21443	3.85932	4.95374	4.8764	5.16134	2.88359	3.77467	2.7406	5.76999	5.64328	6.40002
THSD7B	-2.37265	-0.878063	0.186171	-2.69324	-2.98121	-2.68962	-4.03009	1.6051	0.897789	-0.148028	-0.499704	-1.64793	-1.85706	-2.79728	-1.72645	1.3911	2.49247	2.5452	1.45412	4.06016	1.36283	2.43043	3.69475	2.11945	1.81899	2.27388	2.78038	2.29773	2.51703
MAPK11	4.19847	3.6503	2.22062	3.67756	4.17425	4.44561	4.64967	3.3453	3.34972	3.02125	3.21658	3.41457	3.57007	3.18764	4.00238	7.44097	7.66915	7.76243	7.77131	7.63662	5.31388	5.94521	6.80866	6.81401	6.81065	6.61832	5.07759	4.87626	4.76464
DGCR5	1.88282	-0.00461816	1.11459	2.96604	2.49125	2.01143	2.48513	0.0388004	0.244319	0.35206	0.120719	3.42616	1.24526	2.94601	2.80519	5.05438	4.4037	4.66742	5.12039	4.15481	3.6595	4.28047	3.53488	4.45469	5.44971	4.05155	3.80923	3.64354	4.38122
B3GAT1	-4.03009	-0.726286	5.66202	0.548232	1.73666	-4.03009	-3.04214	2.93576	3.54459	3.90134	3.68572	1.64487	2.61591	3.37743	1.17644	6.73828	5.93939	6.36982	6.58045	5.12141	6.40225	6.19022	6.46975	5.90136	6.63284	6.10347	5.55189	5.44352	6.36393
RBFOX3	-2.14521	-4.03009	-2.89314	-2.42856	-4.03009	-4.03009	-4.03009	-0.581128	-1.19875	-0.482909	-0.499704	-3.47611	-4.03009	-4.03009	-4.03009	0.165004	5.68678	4.85497	5.11833	0.960727	4.30588	4.6684	5.46972	4.94629	4.5383	4.24164	2.9732	3.01092	3.27556
STMN3	6.96828	6.48456	6.08757	6.26321	7.24718	6.22586	6.49262	5.87564	5.89491	5.40998	5.801	6.83058	6.63545	6.58644	7.0094	9.19377	9.41599	9.40747	9.08373	9.9446	8.2587	8.34426	7.68723	9.28725	8.68024	8.80412	7.81095	7.89749	7.34538
TMEM63C	-1.62161	-4.03009	-0.57159	-2.69324	-0.62134	-2.20069	-4.03009	-1.45472	0.405937	-0.971745	-0.156395	-3.07682	-4.03009	-4.03009	-3.45272	1.96479	1.95902	0.206524	2.70264	2.17714	2.24375	1.92286	4.35297	0.46223	1.67527	1.64541	3.13215	3.21466	2.90925
ZNF45	5.07146	5.31283	5.3339	4.97621	5.00251	5.35818	4.97366	5.29278	5.34736	5.2498	5.32473	5.15465	4.53995	5.20964	4.90995	3.25651	2.48253	3.48629	2.89771	3.22665	3.54378	3.4888	2.97513	3.07146	3.6956	2.89053	4.20072	3.99599	4.3454
CELF4	0.801319	-1.04771	-0.926659	-0.759972	-1.63073	0.168911	1.92338	1.1997	1.35912	1.68736	1.3826	1.97435	0.595792	2.98418	1.67536	3.46128	3.73966	3.58717	4.11469	4.89944	4.20621	5.14872	5.48811	2.9559	3.61553	3.31106	3.55024	3.64354	3.33155
CALB1	-0.472698	0.12081	-1.06751	0.122567	-2.38032	-3.01462	-4.03009	-2.79572	-1.76006	-1.80819	-0.848811	0.579098	-2.16922	0.845445	-1.24234	5.04669	2.72954	4.29314	3.83272	2.39099	3.60921	1.88173	3.00949	3.51611	2.34466	3.28034	4.05837	4.67593	0.593444
HCN2	-1.9488	3.016	2.08576	0.27883	3.71306	-4.03009	-3.04214	0.756761	-0.682993	-1.02564	0.264577	-1.40964	-0.0376645	0.332973	-0.962815	2.57998	3.5669	3.03731	3.48192	4.19743	3.96561	4.23219	4.18275	3.0483	3.0642	3.02015	4.69348	4.83094	3.7611
CALCRL	5.21155	4.50056	3.89844	4.57205	4.64136	4.46616	4.69396	3.78441	3.4489	3.54252	3.39656	4.54578	3.29016	3.68149	4.95268	-0.300422	-4.03009	0.904551	-2.64007	2.99043	-0.327168	1.943	-2.19003	-1.50932	0.0488477	-0.775903	3.26519	3.58174	1.04429
ASPHD1	3.8582	3.25367	4.76914	4.69333	3.19983	3.7917	4.45357	0.954647	-0.389702	-0.0331815	-0.899047	4.59963	3.58306	4.96055	3.60533	7.3684	7.5246	7.57626	7.66213	7.2963	6.27497	6.51001	6.61723	7.00681	7.07622	6.69069	5.14544	5.4493	4.58435
LINC00645	5.47376	5.66059	4.5576	6.05333	5.24954	4.91201	5.49649	3.49054	3.7111	3.51447	3.44267	4.91262	4.6582	5.27423	4.8449	1.96479	-4.03009	0.752442	3.26829	1.41625	1.03734	1.47466	1.03647	-0.799857	-0.131653	-0.959277	1.72828	2.39676	-0.131693
DKK3	3.10994	1.37649	3.85763	2.07114	1.34908	2.20972	1.82877	4.09286	3.97645	4.31173	3.91926	2.67019	3.77073	2.72938	1.7676	6.8502	7.47249	6.68246	7.29929	8.22584	5.41468	6.15127	5.75774	6.98817	6.99428	4.44693	5.69838	5.95575	4.26462
CPT1C	6.55297	6.70841	5.9257	6.95214	5.72862	5.91653	6.82913	6.03898	5.97438	6.1522	6.10728	6.46413	6.37851	6.31038	6.72674	3.37179	3.98126	4.39727	0.2048	3.99627	-0.0117425	3.75109	-0.232954	4.7353	3.65786	2.40309	4.84231	4.27902	5.00931
SCN2A	4.25686	6.67854	6.07401	5.27774	6.31035	5.1389	4.87057	4.16566	4.19865	4.32256	4.3242	4.83508	4.28166	5.03154	4.46867	1.43888	-1.43267	-0.196068	-4.03009	3.45046	1.90329	2.49323	2.99812	-0.286572	2.6048	-1.28718	0.278585	1.10914	-3.26829
LDOC1	5.85773	6.08613	5.51771	6.03427	6.24029	6.24442	5.72382	6.08135	5.91127	6.0092	5.84506	6.11695	6.43333	5.8162	6.1902	-2.36807	-0.0736114	-4.03009	-4.03009	5.29654	0.842146	3.47849	-0.667079	4.44142	3.51549	-3.37986	4.65326	4.97571	3.83183
HLA-DOA	4.89885	5.00508	2.87819	3.61662	3.31338	2.32223	4.32516	3.87947	3.42395	4.2061	3.79443	3.5896	3.29806	3.46642	3.31347	-4.03009	-1.28948	-4.03009	1.0324	-2.19561	-0.6805	-1.20335	-4.03009	-4.03009	-1.03801	0.146441	4.1299	4.32249	2.05264
KCNK3	5.5097	2.05858	5.41968	2.90137	-1.95738	5.11956	6.0172	1.77761	-0.434628	-1.39964	-0.579384	4.445	1.56628	4.67571	3.365	8.78609	8.93733	8.87589	9.01152	8.84959	6.60318	6.4541	7.03887	8.64618	9.08933	8.33236	5.1903	5.25315	4.1551
SHISA6	0.158672	0.474202	-4.03009	-3.01765	-4.03009	-4.03009	-2.0482	-0.412644	0.405937	1.25059	0.71221	0.338775	0.24982	-1.5126	1.48666	2.6323	2.58831	2.39915	3.14427	3.33842	2.54599	2.13027	2.1646	3.26135	3.44472	2.9174	4.26059	4.23687	3.70097
EPHB1	-0.346378	1.44206	3.45914	0.202813	1.42135	-0.832783	-4.03009	3.18378	2.93867	3.79266	3.68572	0.877952	2.03183	1.75152	-0.728756	5.81463	5.89603	4.87813	5.25579	6.03076	4.61071	5.08785	4.75347	5.56301	5.19089	3.2855	5.72265	5.63823	5.93049
ANO5	-4.03009	-4.03009	-0.798345	-4.03009	-2.98121	-4.03009	-4.03009	-0.000493624	-0.14608	0.549257	0.353085	-1.40964	0.433152	1.22282	-3.04149	1.52996	1.69192	1.12708	2.14616	3.11075	3.35832	3.95819	3.70527	2.03557	1.87986	2.43133	2.3814	2.60161	1.23903
ZNF239	5.0342	5.44664	5.09352	5.00027	4.89241	4.7754	5.68552	4.713	4.73714	4.62651	4.68335	4.83508	4.59549	4.23437	4.69693	0.834828	2.45228	2.44949	3.07801	4.37831	3.71286	2.91627	3.15472	2.25376	2.27385	2.67125	2.75164	2.78827	3.17032
KCNJ6	0.801319	0.0802005	-1.49489	0.66615	-1.95738	-0.609907	-0.59264	-0.261795	-0.578463	-0.209073	-2.10643	-0.593036	-2.56812	-1.3518	-1.87794	5.62625	5.59861	5.05248	5.87638	7.08153	3.49476	1.68056	3.95782	5.18975	4.42644	4.45154	6.26287	6.1256	4.73956
HOXC10	5.50552	5.52343	5.79956	5.18324	5.7152	4.85704	5.00915	6.10004	6.00309	6.80431	6.44375	6.23526	6.07948	6.42998	5.82278	-4.03009	-3.32389	-4.03009	-4.03009	4.52136	-4.03009	1.72775	0.142203	2.09705	1.51563	-1.06052	6.35352	6.0957	6.73881
PTPRH	1.32251	-0.0947367	-3.54495	-0.149026	-1.78483	1.97747	0.0346089	-1.56822	-2.92777	-1.47261	-4.03009	1.0274	-3.12133	1.3452	0.233594	4.88789	5.16876	5.15084	5.83686	4.43389	2.23714	1.85009	3.94604	4.87239	5.85946	4.96121	4.00458	4.00857	3.50929
WRAP73	5.58298	5.67174	5.45069	5.53962	5.68617	5.53786	5.28782	5.77451	5.62831	5.72501	5.66714	5.34771	5.48194	5.47523	5.77517	4.16575	4.3582	4.52991	3.97604	4.57559	3.88759	4.38168	3.91918	4.34016	3.94103	4.19023	3.85724	3.88439	3.81883
TMEM178B	4.7281	3.96386	4.25521	3.82113	5.08408	4.51826	2.40542	-0.641965	0.431197	-0.374041	0.120719	1.0674	0.69485	0.706219	1.5474	6.33382	6.13695	6.28745	6.25651	6.87499	4.5373	4.36685	4.20021	5.63991	5.20404	5.20835	6.40171	6.31348	6.33455
RIPK3	-2.97539	-4.03009	-4.03009	-0.615335	-1.63073	0.78093	1.07569	-0.841571	-1.27841	-0.684877	-1.99296	-1.93352	-0.397064	-2.43298	-3.45272	1.00322	1.42744	1.4409	0.960669	0.253697	1.30081	1.6925	0.944752	2.49555	1.48461	2.02483	1.36068	1.42286	1.38728
LCK	-4.03009	-3.04013	-4.03009	-4.03009	-0.774383	-4.03009	-4.03009	-0.581128	-0.0732297	-0.0894624	0.170283	-3.07682	-0.397064	-0.843996	-4.03009	2.91171	2.17199	1.831	0.99698	-1.09036	2.11271	2.74908	3.42461	2.17753	2.66138	1.86837	1.88205	2.42518	-0.272986
ITM2A	2.71289	1.48935	2.37829	2.34312	4.41007	3.14001	-0.729922	3.36476	2.36165	2.99443	2.86803	2.95243	2.33799	2.75611	3.25549	-4.03009	-4.03009	-3.4355	-4.03009	-0.240145	-4.03009	-0.513066	2.68038	-4.03009	-2.03688	-4.03009	2.0089	1.93883	-0.702005
PRSS35	2.63846	4.23059	3.3282	4.03077	5.18224	3.83659	2.67386	2.4372	2.99904	3.22825	3.09673	3.23304	4.13942	3.04323	4.30023	0.165004	0.418782	-0.0031693	1.34567	3.71836	-0.537674	0.965787	1.01408	-1.70533	-4.03009	-0.467056	-0.310273	0.00632298	-4.03009
SLC20A1	4.29613	4.67432	4.74301	3.9371	4.48364	4.12469	4.31211	5.05117	5.2716	5.41505	5.30059	4.49719	5.44506	5.05683	4.76244	7.79607	8.23373	8.05168	8.65909	7.6916	6.66419	6.66655	6.87849	8.26522	7.38318	7.40147	5.66698	5.47105	5.82717
RBM11	1.78958	0.833089	1.62997	2.45384	1.15079	2.66571	2.03353	1.51043	1.66619	1.8078	1.17974	1.87642	1.66731	2.39726	1.99175	-2.36807	-4.03009	-4.03009	-4.03009	-1.53964	0.0797367	1.86071	-0.902339	-2.20157	-4.03009	-0.692275	0.152347	0.644609	-0.80556
RFPL1S	1.4146	-1.58712	-2.10485	-1.84086	-0.418485	-1.41944	-4.03009	-0.771922	-1.36273	-0.971745	-0.579384	-1.20519	-4.03009	-2.79728	-1.46419	2.4225	0.613597	0.8305	1.84124	2.66558	1.236	2.34977	1.70111	1.39352	1.59039	1.10599	3.49929	3.38835	3.78803
KCNQ2	2.17383	2.63646	-4.03009	2.78237	-4.03009	4.92987	6.2878	0.0388004	-2.92777	-1.20055	-0.156395	2.75224	0.24982	4.14958	-0.728756	8.45168	8.08332	8.19182	7.82753	7.92584	3.21771	4.78872	3.11319	7.41333	8.02357	6.35516	6.82542	6.95219	6.46752
TNNT1	3.69517	3.92138	-0.798345	4.15699	2.68717	5.34493	5.55122	4.19857	2.13445	3.12073	2.81448	4.73618	5.55627	6.72589	4.95548	8.24144	8.24682	8.30964	8.01875	6.44077	6.9468	7.44392	7.89372	7.96404	8.25963	7.23321	5.39929	5.31649	5.16466
PCSK1	-2.97539	0.12081	-2.65221	-0.483887	-2.1534	-0.680441	-4.03009	-0.0408879	-0.222806	1.00395	-2.67838	-1.11289	-2.56812	0.284849	-1.349	5.16684	3.99531	4.72305	4.48756	4.387	8.29911	9.07083	7.97963	5.19767	6.04234	4.63878	6.5824	6.60457	5.56574
HOTAIR	4.12949	2.65039	3.89607	1.74912	3.15284	3.16537	2.03353	4.43231	4.58649	5.36488	4.56094	3.87808	3.57658	4.62346	3.44299	-4.03009	-1.97437	-4.03009	-4.03009	-0.240145	-4.03009	-0.886696	-2.19003	-4.03009	-0.514798	-4.03009	4.84061	4.48209	4.60721
POU2F2	1.18283	0.0384144	1.44788	0.801166	0.920834	1.22868	2.07534	2.55707	1.29176	0.920915	0.515308	1.36892	1.48557	2.17766	0.196151	3.26978	3.00432	3.28844	3.39615	4.33629	3.0047	3.37112	4.27508	2.9559	3.86175	3.43246	2.81552	2.51609	2.50626
SPIRE2	4.19328	4.37608	2.91141	4.53572	3.48337	4.07203	4.38872	3.58648	3.55037	3.35755	3.68572	4.04515	3.24183	4.49186	3.49788	5.78258	5.27051	4.87813	5.99221	4.93395	5.9366	6.18917	7.04268	5.29599	5.89602	5.33459	5.79221	5.78163	5.95644
ZNF235	3.58454	4.05312	4.01	3.83693	4.21802	4.22699	3.54575	3.70114	3.844	3.55863	4.13121	4.10163	3.87475	3.90489	4.0738	1.716	0.418782	1.68456	1.50544	1.94964	2.00014	2.19886	2.27229	0.0607067	0.794059	1.85453	3.0753	2.88013	3.88684
MAP3K7CL	-0.764311	-2.45853	0.333507	-1.6883	-4.03009	-4.03009	-0.467294	0.733	-0.14608	1.0306	-1.06119	-3.07682	-4.03009	-4.03009	-3.45272	2.07475	0.785207	1.40733	2.27003	2.01838	2.61897	2.24824	2.83527	0.121151	1.7939	0.276673	1.63695	1.69603	2.39387
HSD17B1P1	2.17383	2.1692	2.69953	2.59435	1.34908	1.30369	2.32104	1.90003	2.07959	1.96804	2.13537	2.10501	0.313555	2.11022	0.854669	-1.61617	-1.43267	-4.03009	-4.03009	-1.67782	-3.25846	-4.03009	-0.180367	-0.173341	-0.950618	-4.03009	1.95949	1.84375	1.86303
PSMG3-AS1	3.4733	3.64682	4.04249	4.00022	3.46212	3.21479	3.81618	3.21414	2.89395	2.55467	3.0412	3.73639	3.37476	2.63656	3.22328	1.154	-1.43267	0.641327	1.10073	2.16708	1.41059	-0.0089062	1.01408	1.54461	-0.578892	1.28172	2.16961	2.23489	1.36361
SYT14	1.28396	1.21707	2.51425	-0.920741	2.16274	-1.83618	-3.04214	-1.69142	-2.31025	-4.03009	-2.86549	-0.866884	-0.206201	-0.388888	-2.04723	3.25651	3.42355	3.76335	3.59284	3.58874	2.93292	2.45167	1.75611	3.28135	2.91512	3.7602	5.85519	5.90114	6.24344
HPGD	1.16173	-4.03009	-0.995366	-4.03009	-4.03009	-4.03009	-4.03009	1.86766	2.14212	1.76082	2.07158	-1.93352	-1.19377	-4.03009	-1.349	2.71226	4.16656	4.58162	3.88209	4.81983	6.69012	3.26315	3.64097	5.18179	3.65089	5.38239	2.56604	2.71341	2.83371
SLC35F4	-1.35508	0.0802005	0.786544	-0.0527009	-3.41236	-1.30357	-0.59264	-4.03009	0.951152	0.195999	0.194441	-1.3038	-0.8768	-0.106227	-1.46419	4.02803	3.89767	3.19317	2.60014	2.89006	2.98906	3.26315	2.8095	2.98465	2.5534	1.59637	1.1345	1.38477	0.672651
PCDH7	5.68173	4.1347	-1.49489	4.28463	3.00194	3.71821	3.07517	3.61601	2.79526	3.00791	2.96601	3.28485	1.27758	2.70216	2.95281	7.32257	7.40861	7.03614	7.78825	6.03491	7.33425	6.70832	7.67257	7.16412	6.6293	7.62221	5.85435	5.7398	2.1801
HOXC-AS3	3.15336	3.02672	3.59094	1.7756	3.00194	1.2853	0.946474	4.31718	4.18572	4.80499	4.52567	3.5758	2.74865	3.49314	2.79896	-4.03009	-4.03009	-4.03009	-4.03009	0.913381	-4.03009	-2.01312	-4.03009	-0.591489	-4.03009	-4.03009	4.26313	3.98966	3.83613
HS3ST2	-4.03009	-4.03009	-3.18255	-4.03009	-2.6497	-4.03009	-4.03009	0.870029	0.683274	0.35206	-0.28409	-4.03009	-4.03009	-4.03009	-4.03009	2.02865	2.12162	0.206524	2.11346	2.78218	-2.0932	0.271449	1.74256	3.3587	3.42851	1.00938	3.24986	3.65958	1.66419
PAPPA2	7.26028	8.19531	8.98559	8.17381	9.31842	7.49627	8.09768	3.51164	3.93731	5.59489	4.68229	8.26413	8.65953	8.26139	8.98859	3.75354	1.90047	-0.0490303	0.14133	6.40271	3.63959	5.66059	3.74319	-0.857016	1.64753	2.45903	2.78038	2.13516	3.10757
DRD2	-0.287138	-2.72022	-4.03009	-1.6883	-4.03009	-0.246691	-4.03009	0.412375	-0.917947	-0.209073	-0.899047	-0.593036	-0.206201	-0.955188	-1.72645	2.71226	5.13583	2.19789	2.35641	4.92204	2.54599	0.884825	1.10163	5.04905	4.40796	3.02634	3.05192	3.1423	3.09324
EIF3G	8.22338	8.19665	8.35091	8.22125	8.15068	8.42142	7.94501	8.5073	8.1462	8.19913	8.20957	8.39331	8.165	8.39756	8.23054	7.09402	7.15327	7.05625	7.03473	7.1041	6.73683	6.78108	6.648	7.21917	6.81611	6.91017	6.73655	6.71519	6.30611
UNC5A	4.9582	3.30743	-2.65221	2.95449	2.91701	3.70789	4.18897	1.12864	0.59662	0.62116	0.553165	3.50474	-0.0376645	1.39138	2.47864	5.88748	7.24252	7.21928	7.15761	6.74031	4.65352	4.54373	4.75347	6.56446	6.77944	6.3771	3.80574	3.64756	4.47535
CCZ1B	4.55478	4.21895	4.01219	4.0114	4.51701	4.01737	3.63932	4.42677	4.54804	4.3158	4.46739	4.01734	3.8044	3.68149	4.34154	1.55185	3.17456	2.09622	2.45106	2.49113	2.48595	2.7026	2.45791	2.61596	2.00538	3.09856	2.76609	2.7057	3.23699
CHL1	6.55702	8.11608	4.32203	7.37433	7.65662	6.42849	7.157	3.72542	4.22597	4.60561	4.14367	6.33439	6.59114	6.51196	6.90811	1.06543	-4.03009	1.28328	-1.69322	3.77575	4.32626	0.0292655	-0.741317	-0.409452	1.48461	1.26089	3.1922	3.90135	-0.605388
ERBB4	7.23871	7.69984	7.78467	7.79599	8.0898	7.76658	7.52692	5.38715	6.43089	6.49399	6.12467	7.50905	7.45639	7.61607	7.46493	5.26952	3.08539	4.65496	3.35478	6.55123	6.15214	6.81357	5.77532	2.66246	3.41211	2.46814	3.99847	4.19896	2.53833
CPNE9	0.115418	-0.0489739	-1.14345	-0.422398	-1.24788	-1.00313	-0.245192	-1.3495	-0.855525	-1.7167	-4.03009	-1.78367	-4.03009	-4.03009	0.0776105	2.33681	3.45948	3.39076	3.67917	2.8529	0.770735	2.69074	2.58487	2.23336	2.59757	0.67337	0.994334	1.47817	-0.200611
FAM120C	6.04587	6.1977	5.88028	6.35167	6.25889	6.15294	6.42854	5.27335	5.66137	5.61264	5.57411	5.77208	5.83944	5.33309	5.7568	2.67283	3.70587	3.54149	2.53988	3.70104	3.97159	3.49563	3.99259	3.45284	3.34461	3.39472	5.56949	5.4835	5.3111
RIMS3	0.95644	0.97275	0.388471	0.202813	0.844037	0.208485	0.590543	1.16461	1.69776	1.95419	1.62406	0.85528	1.8927	0.811877	0.270091	2.76944	3.46454	3.30221	3.64526	4.56223	2.03103	3.00515	2.70155	4.12457	3.21358	2.23168	4.23486	3.96405	4.31795
WDFY3-AS2	3.76681	5.89595	4.28086	5.21985	4.75059	4.65524	4.80995	2.98185	3.28884	3.45668	3.40434	4.46198	4.1128	4.05231	3.77683	2.01295	0.75248	1.37296	1.13372	1.86507	1.58725	2.17352	0.598578	0.596026	1.38733	0.506422	2.96696	2.85944	2.9174
ZNF343	4.6695	4.70803	5.27495	4.99041	4.7732	5.05047	5.12068	4.64778	4.96718	4.96207	4.68442	4.67439	4.71831	4.89994	4.32429	3.16712	2.3466	2.79277	2.97255	3.56213	3.5058	3.54587	3.07043	3.0208	2.78748	3.36574	3.63923	3.71051	4.08082
ZNF385B	2.45977	2.59382	3.91023	2.54132	3.873	2.76858	2.60416	0.954647	2.26662	1.8533	1.73527	3.64352	3.78767	4.1729	3.9071	-0.300422	-4.03009	-4.03009	-4.03009	-4.03009	1.37492	2.66672	-0.033215	-4.03009	-2.2292	-0.467056	1.26224	1.08559	-1.03805
CKMT1B	2.02984	2.42572	1.06484	1.16393	1.77854	1.95438	2.61838	0.114317	0.405937	-0.118448	0.145714	1.80723	1.56628	1.58266	2.58387	4.6824	4.85093	5.34286	4.68131	5.07913	5.42562	5.25924	4.9535	5.00862	5.0589	4.80809	2.1587	1.61608	2.53833
DIRAS1	-4.03009	-4.03009	-4.03009	-4.03009	-4.03009	-4.03009	-4.03009	3.14379	3.65324	3.6279	3.57507	-1.20519	-4.03009	-4.03009	-4.03009	1.716	2.43175	2.36459	1.50544	2.74209	1.4794	1.88173	1.87269	2.53496	2.72912	1.12916	5.02752	5.10873	4.50811
MGAT5B	1.0513	-1.14065	-3.54495	-1.1017	-1.24788	0.458725	-2.46121	0.825783	0.745011	1.76876	1.16758	-1.20519	-4.03009	-4.03009	-3.45272	5.08473	4.98022	4.80751	4.48756	5.04109	1.52351	2.14772	2.84798	4.76046	4.84351	4.23898	5.801	5.70255	5.82066
NBPF16	0.0708265	0.198753	0.333507	0.315388	0.0602387	0.12822	-0.467294	-0.125237	0.431197	-0.560337	0.0161707	1.19927	0.18314	-0.171872	0.591788	-1.82605	-4.03009	-3.01567	-4.03009	-4.03009	-3.59329	-0.568998	-3.42977	-3.58168	-2.71359	-4.03009	0.536191	-0.331343	0.747735
FGF12	-2.14521	0.343042	4.85214	-4.03009	2.28398	-0.54266	-4.03009	1.39404	2.91648	2.84853	2.80667	1.95316	2.57749	2.87465	1.42326	4.87057	5.00822	5.27236	4.41226	5.29539	4.63605	5.18827	4.52316	4.68488	3.59389	4.60818	4.32784	4.19896	4.66162
GRIP2	-4.03009	-3.04013	-4.03009	-4.03009	-4.03009	-4.03009	-4.03009	1.16461	1.37222	1.49981	0.777634	-4.03009	-4.03009	-4.03009	-3.45272	-0.466567	1.05049	-0.0490303	-0.144807	0.960727	3.22441	3.88981	5.19904	0.314746	-0.45343	1.72362	3.3298	3.20376	2.62054
TIGD1	3.5484	3.62228	4.38758	3.73941	3.69495	3.92239	4.20318	4.0063	4.19497	4.29122	4.09477	4.09922	3.24183	4.1926	3.6266	1.716	1.69192	1.62739	1.64927	2.70782	1.19568	0.945968	1.95727	1.59876	0.983498	1.10599	3.59946	3.49947	3.76562
SLC25A21-AS1	1.14031	0.272701	2.4316	1.16393	1.98339	1.55462	1.15582	1.73039	1.623	1.77665	2.04526	1.61819	1.40007	1.458	1.15709	-2.7414	-2.21205	-4.03009	-4.03009	-4.03009	-1.22043	-0.08842	-0.529167	-1.33678	-1.86721	-0.775903	1.2209	1.28489	1.45607
EPHA10	-0.764311	-4.03009	-2.89314	-2.20499	-4.03009	-2.20069	-4.03009	-1.97472	-0.434628	-2.24626	-0.951095	-4.03009	-4.03009	-4.03009	-1.87794	3.32169	3.64476	2.76653	3.40968	5.13308	0.0498835	-2.17729	0.846801	1.8781	2.23709	2.61491	3.11533	3.07811	3.14971
KCTD21-AS1	1.55072	1.86896	2.4511	1.91315	2.46584	1.72802	1.43811	2.50891	2.88484	2.26596	2.75481	1.90981	2.1057	1.88664	1.57683	-0.381104	-1.15923	-0.834628	0.485997	-0.294699	-1.37382	-0.261941	1.05852	-1.33678	0.76853	-2.93326	1.11206	1.28489	1.64468
MAP3K15	0.281158	2.04809	1.46076	0.163248	0.706195	-0.832783	0.900694	0.803141	1.27791	1.83073	1.29594	0.832247	-0.119473	1.60243	-0.296395	-1.43298	-4.03009	-4.03009	-4.03009	-0.996938	-4.03009	0.172589	-0.529167	-1.42047	-2.2292	-4.03009	0.107687	-0.464084	-1.65893
HGFAC	2.52734	1.63665	-0.0861902	3.0389	2.62732	3.08792	1.96845	2.02269	2.30128	1.59216	1.82311	1.36892	1.91342	2.05391	2.13715	0.376101	-4.03009	-4.03009	-0.502098	0.134884	-1.14945	-0.459222	-1.29099	-1.33678	-4.03009	-4.03009	1.34152	0.768117	0.952049
CNTN4	3.3198	3.38867	2.18225	3.68107	4.01989	4.03398	3.50808	4.24761	3.89027	3.97179	3.86385	3.47158	2.67777	2.09635	4.03985	-3.24639	-4.03009	-4.03009	-4.03009	1.38188	0.752317	0.684119	3.56599	-4.03009	-4.03009	-1.06052	4.63568	4.79145	2.51703
HOXC-AS1	1.36006	0.78336	0.977905	-0.00684766	1.38566	0.78093	-2.46121	1.90003	1.70813	1.8078	1.48408	1.7095	1.59221	2.73835	1.13747	-4.03009	-4.03009	-4.03009	-4.03009	-0.240145	-4.03009	-2.36258	-4.03009	-4.03009	-4.03009	-4.03009	2.04487	2.06463	4.20258
FAM118A	3.77725	3.48514	4.10126	3.69847	3.70945	3.63715	3.22199	4.32316	4.21511	4.3158	3.81794	3.80898	4.47523	3.60025	4.14676	5.04669	5.42647	5.77419	6.20699	5.85944	5.94169	5.6862	6.59005	5.0674	5.46369	5.70317	5.03946	4.84854	5.62917
CHI3L1	1.14031	-0.655993	5.95273	3.19909	2.22463	1.72802	2.42172	4.13199	3.76921	2.68201	2.85672	2.46087	0.113227	3.45559	2.07662	-4.03009	-4.03009	-4.03009	-0.720544	0.591142	-4.03009	-4.03009	-4.03009	-1.81432	1.20902	-4.03009	-0.0352381	-0.269288	0.374018
SLC12A1	6.76287	7.06253	2.15872	6.47546	7.36122	6.55477	6.40311	4.32117	5.24958	5.86255	4.42845	6.54427	6.62214	6.32532	7.59919	-2.7414	-4.03009	-4.03009	-3.17377	5.68188	3.47243	5.56069	3.87016	-2.96411	-1.2305	-0.864679	0.569506	0.360481	1.07377
C5orf55	3.68411	4.24903	4.24408	4.55113	4.09638	4.93135	4.80685	4.02843	3.91958	3.46891	3.89367	4.07734	3.49646	3.96339	4.3607	2.98597	3.49947	3.16834	1.71614	2.8529	1.98444	2.08568	1.79603	2.64713	0.961134	2.17713	1.82801	2.13516	1.15876
PCDHA1	0.241473	0.474202	-2.44581	0.578627	-1.49152	-4.03009	-0.351973	-1.97472	-4.03009	-2.01066	-2.22959	-1.3038	-4.03009	-4.03009	-1.58937	0.0466162	1.60292	1.65626	2.87837	3.82775	0.943042	0.239243	1.74256	2.09705	0.209256	0.35739	3.78816	3.59848	3.57777
IPCEF1	3.17984	3.29418	2.4316	3.37825	3.96049	3.34034	2.51582	2.59051	2.52307	3.11452	2.36023	4.08467	3.58951	3.92072	3.98602	-0.654366	-4.03009	-0.196068	-4.03009	1.76193	-0.178413	1.63177	-1.53326	-3.2401	-1.2305	0.191171	3.42843	3.50835	2.60042
PLCL2	3.5155	3.73775	2.75287	3.90148	4.01113	4.86789	4.79751	3.67954	3.59855	3.6279	3.47261	1.99524	1.80672	2.27941	3.83585	-4.03009	-1.77036	-4.03009	-4.03009	-2.00163	0.73366	2.92136	1.72888	-3.2401	-1.86721	-3.37986	4.00458	4.02104	3.48206
PEX6	6.55297	6.77314	7.18769	6.7353	6.95057	5.97147	5.8646	7.1023	6.90153	6.86295	6.76686	6.92546	6.36635	7.06779	6.73002	5.40652	4.47815	4.79783	4.52535	4.93987	4.58622	4.46759	4.57379	4.92208	5.57741	4.85923	5.94995	6.01228	5.40252
HOXC-AS2	2.57601	2.15949	3.25244	1.27946	3.19983	1.2478	-0.351973	4.11601	3.83693	4.47587	4.35131	3.08012	2.12359	3.07895	2.47864	-4.03009	-4.03009	-4.03009	-4.03009	-0.0404785	-4.03009	-3.5087	-4.03009	-3.58168	-2.45116	-4.03009	4.45807	4.14301	5.96826
TNNI3	-1.9488	-1.34668	-1.49489	-1.1017	-1.78483	1.2853	-0.0527643	-0.000493624	-1.87921	-0.409425	-1.11955	0.237221	1.37041	1.94973	-1.05011	4.00441	3.49947	3.58717	3.31218	1.15643	2.98512	3.18075	4.01813	3.21357	3.98048	2.10883	0.892706	0.509528	0.747735
HRNR	2.08693	1.80809	2.27268	2.68095	1.67887	2.94294	1.4057	1.1997	1.75889	2.00211	1.67645	2.10501	2.57749	1.96508	2.47082	1.73527	-4.03009	-1.42117	-1.69322	-0.294699	-1.14945	-1.60965	-4.03009	0.340397	0.00579516	-1.1694	0.783373	1.30542	1.31506
TNC	6.18966	4.39483	4.85092	4.71573	3.54127	4.06934	2.86478	7.79121	8.0153	7.79447	7.76141	4.28244	3.65863	4.08078	3.26457	8.96288	9.55006	9.40899	10.4298	10.6921	7.04984	6.08485	5.84833	9.01659	9.21691	7.98119	9.25859	9.25321	8.68515
MEGF6	1.34141	5.0226	3.65679	0.971188	2.29364	-0.478409	-3.04214	3.4583	3.74675	4.07301	3.72564	1.85372	2.61591	1.90267	2.66147	4.95311	5.51815	4.70417	5.73035	5.88498	7.08062	7.4525	7.41528	4.34016	4.59568	5.35562	5.43135	5.21702	5.67438
PRKAR1B	6.38614	7.2221	6.83137	6.7353	7.13009	6.40845	7.38607	7.28037	6.84038	6.95973	6.96067	6.79678	6.78276	6.62137	7.06434	4.88574	5.309	4.67273	5.33239	6.04662	5.74263	5.67044	4.96668	5.55687	4.92376	5.84113	5.41082	5.46878	5.00166
RPSAP52	-2.37265	-3.45181	-0.57159	-4.03009	-0.94561	-2.68962	0.268859	-0.581128	-0.983193	-0.240592	-0.317861	-1.78367	0.916287	1.14408	-0.880503	2.69268	2.85816	1.28328	2.28479	2.17714	2.34556	2.67878	3.49501	2.38896	1.66146	1.30226	0.152347	-0.209792	1.29016
MAP3K9	3.87451	4.36556	3.74894	3.46623	3.27489	3.45994	3.25875	2.92006	3.0691	3.38362	3.22833	4.06751	3.68297	4.01223	4.19975	5.09036	5.46864	5.31258	5.88003	5.59546	5.19105	5.50929	5.69403	4.97728	4.97628	4.97407	4.78319	4.34993	5.63041
IMPDH2	8.30641	8.20803	8.90187	8.57188	8.24983	8.46726	7.97016	8.48425	8.07799	8.14642	7.94571	8.75094	8.43212	8.84081	8.51307	7.08043	6.56979	6.80956	6.40408	7.03631	7.38762	7.05414	6.49877	7.27842	7.1553	7.32858	6.75296	6.89533	6.31462
FLVCR1-AS1	2.05295	2.34232	1.8219	1.97158	2.2145	1.56989	1.87685	1.65653	1.71842	1.23921	1.43423	2.40733	2.76014	1.91853	2.5766	-0.654366	0.37645	-1.42117	-4.03009	-0.187578	0.443435	0.333782	0.100307	-0.173341	-0.790266	0.0525928	-0.250911	0.237632	0.170754
RGS20	0.429804	0.731856	2.27268	-0.252245	1.49016	0.553971	-0.467294	0.659274	-1.12326	-0.409425	-1.5302	1.35282	0.313555	-1.20714	-2.04723	4.40409	4.51032	4.68153	4.69795	3.77905	2.80024	4.04459	3.87638	4.92314	4.5645	3.98642	1.11206	1.17758	1.21277
GPRIN1	1.9582	1.27219	1.69682	1.87692	2.43126	2.23868	1.61861	2.55029	2.92095	2.68201	3.36497	2.39166	2.03183	0.63122	1.57683	4.44562	3.81687	4.07532	4.14332	5.50853	4.15279	4.39635	4.13686	5.18622	3.75855	5.14012	7.0191	6.90587	7.04216
HOXC9	3.93795	3.14465	3.26718	2.9193	4.51907	3.30882	2.07534	5.01714	4.77463	5.19195	4.89899	4.35898	4.84772	4.56421	4.17831	-4.03009	-4.03009	-4.03009	-4.03009	3.1419	-4.03009	1.68056	-1.18358	0.84929	-0.645967	-0.864679	4.8389	4.67987	6.02596
MAMDC2	0.200666	0.731856	1.11459	-4.03009	0.10481	-0.416898	0.0346089	0.319699	0.480427	0.454025	-0.800266	-0.260375	-1.60057	-0.240646	-2.04723	3.06423	3.51906	1.48983	3.01744	4.82624	2.80472	1.21796	2.03716	3.53845	2.77471	2.5984	1.80021	2.28745	1.54295
ONECUT2	2.86428	3.48125	2.55686	4.0225	3.41864	3.72505	3.10575	-0.125237	-0.346133	-0.305774	-1.78974	2.95776	2.01276	3.3129	1.7803	5.64801	6.46385	6.44877	6.5005	6.15999	3.84259	3.94826	6.74381	6.15234	6.00866	6.58832	3.70816	2.3481	5.39524
FAM155A-IT1	-1.35508	-1.23999	-1.96048	-0.685842	-0.0332599	-0.609907	1.77903	-4.03009	-4.03009	-4.03009	-4.03009	-0.656781	1.07182	0.910323	-0.880503	2.37416	2.70409	3.0263	2.37032	3.45873	1.98444	2.71436	3.27729	0.737892	0.575931	2.27388	-0.193896	-0.0976917	1.66419
ZNF284	2.80425	3.25823	3.49402	3.84633	3.29426	3.16034	3.66693	3.3335	3.22889	3.28746	3.03452	3.56885	3.33692	3.82721	3.54332	1.52996	1.52755	1.31983	1.50544	1.87746	1.74462	2.31156	2.08091	2.05119	2.38722	1.34247	1.55616	1.77178	1.86303
ARL4C	6.12229	4.79058	5.9193	5.41672	6.4567	5.37132	5.35514	6.03108	5.09912	5.47873	5.31168	6.3451	6.14664	6.10138	5.30129	9.43958	9.64555	9.51812	9.45456	9.20056	9.93999	9.82946	10.1248	9.64164	8.72562	9.20014	5.87031	6.35224	3.67235
CKMT1A	0.980746	1.88083	0.186171	0.993921	1.08557	1.26667	0.804533	0.0388004	-0.983193	0.0473257	-0.620937	1.591	1.97384	1.64117	1.72879	4.60072	4.27999	4.87045	4.81952	4.02161	4.5797	4.34052	4.21501	4.52069	4.62976	4.59368	1.37958	1.28489	1.31506
LINC00537	1.09649	1.44206	1.20923	0.90076	0.895687	-1.30357	0.470334	1.96266	2.39412	2.17332	2.19645	1.53504	1.10821	1.03193	1.35694	-2.36807	-4.03009	-4.03009	-4.03009	-1.41354	-0.839034	-1.11744	-4.03009	-1.25768	-1.33731	-0.775903	0.695567	0.194242	0.325823
ESPNL	1.43234	-2.04518	2.19	1.24197	2.60422	1.61477	-0.0527643	2.29026	2.00585	1.68736	2.22605	0.877952	1.34013	1.43613	0.925021	-4.03009	-4.03009	-0.359811	-4.03009	-4.03009	-0.0761189	-4.03009	-1.40705	-1.81432	-2.2292	-2.59272	0.356997	0.279755	0.633591
GRM4	-3.40843	-4.03009	-1.59797	-4.03009	-2.1534	-4.03009	-4.03009	-0.125237	0.842376	0.0986049	-0.387873	-2.10076	-4.03009	-4.03009	-4.03009	2.19094	1.9446	-0.480303	-0.226181	0.560735	4.08817	5.04191	5.0882	0.0607067	2.79382	1.4568	4.10456	4.12867	5.02638
PRSS23	3.55246	2.75729	4.38927	3.18928	2.88542	3.3179	1.56092	5.26923	4.63486	4.83931	4.74599	3.8001	3.13122	3.43919	1.233	6.61889	6.3638	5.84407	6.5812	7.31919	6.87944	6.76739	7.10954	5.91263	5.51641	5.3715	4.92507	4.97089	4.89629
IRX5	6.56608	6.41432	4.52578	6.44794	6.28515	6.94391	6.67789	2.48065	4.04963	4.07301	3.88442	6.56843	6.55286	6.04018	6.66341	1.3911	4.6255	4.32944	-0.144807	3.39983	-0.839034	2.28814	4.17772	1.65094	-4.03009	2.08533	-0.901099	-0.535335	-2.11079
GPRIN2	2.52734	2.29874	1.81188	2.24229	4.18207	2.6728	1.37254	4.05503	4.1405	4.22641	4.28957	3.15164	2.92224	2.99917	1.93606	0.165004	-4.03009	0.520934	-0.843569	-2.4198	-0.955312	0.206301	-4.03009	-0.543781	-4.03009	0.575537	2.78038	2.32816	3.78803
LEMD1	1.09649	-0.0489739	-0.470313	1.56403	-1.13993	1.20931	-0.351973	-0.125237	-2.15182	-1.90587	-1.11955	1.98483	1.64271	3.98614	0.702751	6.08155	6.02837	5.72649	5.43851	3.13159	2.28918	3.51593	4.13427	5.55413	6.69979	3.64031	2.59059	2.24555	2.76308
GPR155	4.31537	5.70967	4.74433	4.67235	3.11521	3.99208	5.76911	3.89561	4.46792	4.39997	4.37924	4.6466	3.92663	5.1044	4.28024	0.471093	1.12908	0.582386	1.89995	4.39564	3.19403	2.67276	4.00115	0.658541	1.64753	-0.334338	2.51565	2.78096	1.81147
HOXC11	3.36667	3.09965	4.00781	2.55667	3.54936	3.07727	0.268859	5.21665	5.25755	6.06263	5.23222	3.41457	3.55037	3.7362	3.26457	-4.03009	-4.03009	-4.03009	-4.03009	1.7485	-4.03009	-4.03009	-4.03009	-0.543781	-0.231146	-4.03009	5.5309	5.15047	5.07639
CCDC39	3.40758	3.25823	4.11558	3.20884	3.63922	3.19523	2.37226	2.98185	3.37272	2.84103	3.51878	3.59645	3.13122	3.00661	3.60176	0.560215	0.817209	1.4409	2.07999	1.92598	2.08354	1.2344	1.49021	0.28863	1.46884	1.52827	2.02099	1.97773	2.63049
NCR3LG1	2.02984	3.08433	3.59094	1.53332	3.3964	1.14957	0.753937	3.15278	3.40495	3.20504	3.52594	2.5125	1.59221	1.58266	2.17614	-2.07175	-4.03009	-4.03009	-4.03009	0.76124	0.656521	0.393533	-0.990133	-0.32638	-4.03009	-0.334338	1.84171	1.63243	2.00752
KHDC1	1.921	2.1692	2.63849	2.12362	2.50794	1.65829	1.67409	2.87735	3.17008	2.81059	3.0903	2.39166	3.04935	2.75611	2.87201	-2.07175	-1.77036	-0.917276	-4.03009	0.327796	-2.23299	0.206301	-0.403295	-0.799857	-0.231146	0.234555	2.92253	2.93387	3.24349
TMEM163	-0.847455	-1.58712	1.31232	-4.03009	-0.550505	-4.03009	-4.03009	-1.15962	-0.183933	-0.971745	-1.24389	0.659812	0.24982	0.130022	-0.466106	3.65582	2.14702	2.85634	1.57914	4.79065	2.60877	2.52029	2.2533	3.04049	1.98336	1.92243	1.11206	1.34564	-0.605388
TBC1D4	5.5529	6.65324	5.94702	6.19065	6.06456	5.72941	6.55306	5.8702	6.6092	6.78634	6.54205	5.93094	6.30201	6.16591	6.3264	3.51243	3.69299	3.32036	3.70684	3.3518	4.12622	5.01482	4.69486	4.10973	4.55333	4.03631	5.68134	5.74451	5.48438
LINC00925	-4.03009	-2.2371	-1.49489	-1.6883	-4.03009	-3.01462	-4.03009	1.64384	0.823421	0.949128	0.661119	-3.07682	-4.03009	-0.106227	-2.72186	0.870115	2.17199	1.8561	1.22839	0.0930008	0.396763	0.302952	1.14349	1.8955	2.25559	2.27388	2.7149	2.72107	3.70568
CRTAC1	0.71702	-1.23999	0.415188	0.801166	1.19269	0.12822	-3.04214	2.42242	3.03244	2.99443	2.64953	1.21716	4.99348	2.25464	0.780709	5.04089	2.94037	3.19809	3.63953	6.43607	7.18902	7.51899	7.1907	4.19305	4.8204	5.5719	4.92185	4.94331	4.22246
MAGEH1	-4.03009	-4.03009	-2.44581	-4.03009	-4.03009	-4.03009	-4.03009	2.81081	1.46075	2.09972	2.14779	-4.03009	-4.03009	-4.03009	-4.03009	1.50772	-0.731281	-0.544546	0.14133	2.00715	4.32002	3.37112	5.15751	1.74997	1.17055	1.64541	4.73629	5.0597	3.75656
AGAP4	2.86428	3.22601	3.08783	3.56441	3.12065	3.2951	3.766	2.61021	2.74578	2.92865	2.65389	3.07523	3.46874	4.20234	2.70877	1.88078	1.10335	2.0316	2.42465	1.44982	1.79047	0.985336	1.74256	0.737892	1.60489	1.03414	0.394661	0.149507	0.710681
SHC3	-1.62161	-2.04518	-0.926659	-4.03009	-0.29754	-4.03009	-4.03009	0.633837	0.456022	0.17226	-0.0965501	-0.866884	-0.206201	-3.28582	-1.72645	1.3911	0.909164	0.489197	1.34567	0.76124	1.57682	0.302952	1.59951	1.74037	1.06964	2.12044	1.52253	1.17758	2.08195
MTURN	6.29579	7.59091	6.77189	7.72175	7.06743	6.78897	7.74662	5.55916	6.05784	5.8183	5.83549	6.53717	6.99809	6.86996	7.00162	5.20016	4.44269	4.93371	4.39195	5.25797	3.87487	4.64861	3.9983	4.91782	4.76823	2.99514	5.75015	5.89353	5.08908
ZNF883	4.50955	4.51205	4.37062	4.39763	4.49206	4.0986	4.10061	3.45467	3.57324	3.25675	3.56584	4.78798	4.56962	4.64029	4.49974	1.55185	1.34203	-1.83779	-4.03009	2.07327	2.16239	2.06745	2.02602	1.88683	2.32728	0.317596	2.8362	2.90725	3.23046
YBEY	4.37848	4.27625	4.57103	4.70716	4.55766	4.31347	4.4496	4.44334	4.16517	3.83485	4.22508	4.54578	4.42201	4.78787	4.50166	3.3532	2.01528	2.20768	1.57914	2.93817	3.06191	3.29483	2.4988	3.10552	3.62623	3.09268	2.69239	2.61812	2.81638
C12orf39	5.22687	5.8783	5.39305	6.06277	6.32984	6.0505	6.23229	2.76468	1.86465	3.00791	2.27784	4.82199	3.41889	4.97957	4.5544	0.870115	-0.929445	1.53716	-1.47858	-0.13686	-0.731433	-0.30879	-1.29099	-0.497601	0.209256	-2.59272	0.839075	1.01253	-3.26829
ZSCAN16-AS1	1.66011	2.32504	2.53875	2.2705	2.07585	2.42659	2.26794	2.1083	2.32842	2.36875	2.12283	2.58318	3.33692	2.55775	2.2047	4.68982	3.74798	3.83137	2.4898	4.05472	4.51015	4.79288	3.89794	4.27182	4.06417	3.5358	3.9738	3.97371	3.73827
HEY2	1.11856	2.01615	2.89726	2.36943	3.13146	-0.143442	1.64662	2.94613	3.22889	3.69191	2.86803	2.33543	2.22651	2.79098	1.25137	-4.03009	-4.03009	-4.03009	-4.03009	-2.00163	2.38196	1.7161	1.64394	-4.03009	-4.03009	-2.31741	1.58902	2.37749	1.13099
PHLDA1	7.00133	6.64587	5.94244	6.12909	6.13476	5.8871	5.21254	6.34308	6.19458	6.36086	6.34638	6.89903	6.17265	6.87199	6.27177	8.90875	9.07563	8.57485	8.6628	8.59457	7.39172	7.60186	8.19103	9.01677	9.03909	7.51469	7.06399	6.74651	7.7649
GJA5	1.43234	-2.04518	-4.03009	-1.00839	-2.38032	-0.832783	-0.881655	2.91479	2.48739	2.35827	2.51692	0.877952	-1.19377	0.510863	-1.72645	4.06657	3.80495	3.67795	5.80265	2.97898	2.80918	2.70849	5.61069	3.74462	3.11573	3.19506	3.20286	2.90052	1.60485
DNAJC12	1.02816	1.32529	3.3282	1.72215	1.12937	2.04461	2.05459	4.09286	4.0759	3.99904	4.05574	1.36892	1.8287	2.9917	2.03481	-0.381104	-0.929445	-3.4355	-0.607191	-0.674074	-1.01717	-4.03009	-4.03009	-1.81432	-0.231146	-1.06052	2.33372	2.14659	2.42852
MTTP	0.596365	1.86896	2.58655	1.42038	0.487996	0.699946	0.804533	2.08971	1.85535	1.16898	1.30706	1.68399	1.8927	1.94973	1.84221	-3.24639	-4.03009	-4.03009	-4.03009	-3.43241	-0.631303	0.0292655	6.55122	-4.03009	-0.180542	-0.538293	-0.901099	-1.70963	-1.47693
DDX25	-4.03009	0.808439	1.40853	-2.20499	0.270481	-4.03009	-1.05124	1.87853	2.22389	1.89015	1.27343	-1.78367	1.14372	-2.43298	-1.349	4.23844	2.25611	1.48983	2.97255	1.96133	3.31505	3.60077	3.90099	2.5841	3.39553	1.41969	2.97941	3.148	2.58002
KRT8P12	3.16401	3.53106	4.24222	2.98885	3.49179	3.82709	3.71401	3.58316	3.52126	3.34167	3.42491	3.35117	3.3215	3.3543	3.09692	1.21015	2.36837	0.855608	1.64927	2.43357	2.10548	2.1126	1.79603	1.72097	1.56095	2.10883	2.14772	1.89884	2.35838
BSN	0.687789	1.10008	1.46076	1.65241	1.57181	-1.19632	1.11631	2.39239	2.03909	1.48061	2.06505	0.965234	1.27758	0.910323	-0.407289	3.59384	4.02986	3.24159	4.1064	4.00194	4.26098	4.49342	4.39689	3.5133	3.37453	3.86054	7.39887	7.10754	7.86236
LINC00324	2.45977	1.95008	2.52655	2.87712	2.63494	3.02835	2.51582	1.30014	1.7787	1.34916	1.66785	2.78859	1.91342	0.9417	2.33099	0.684356	0.0392292	-0.248611	-1.94546	-1.83066	-0.366884	-0.959586	-4.03009	-0.0349909	1.26486	-2.08632	1.36068	1.03729	0.887107
WISP3	0.564555	0.442513	-1.22361	-0.920741	-0.0332599	0.425526	1.30386	-1.56822	0.431197	0.770927	-0.848811	1.04754	-0.0376645	-0.240646	0.50258	3.34696	2.08266	3.12769	0.763994	2.58477	2.30822	1.83939	2.34585	4.10038	3.87378	3.29578	1.93413	2.28745	0.275963
ISG20L2	6.67576	6.80697	6.74548	6.91279	6.60661	6.70629	7.03517	6.51229	6.31312	6.27221	6.35846	6.60838	6.6525	6.40417	6.83005	5.15258	5.45344	5.41747	5.10175	5.25916	5.37836	5.24208	5.23337	5.30904	5.00253	5.86807	5.40967	5.27414	5.14222
CLPSL1	-0.17549	1.66439	-1.49489	-0.759972	0.0142467	0.906553	1.53118	-1.3495	-1.27841	-2.24626	-1.24389	0.832247	0.69485	1.75152	0.90195	5.16329	4.36634	4.81713	3.86746	1.051	3.25089	3.28697	4.89191	4.1664	5.04035	4.43303	1.41667	1.59955	0.170754
MAGI2	2.79743	3.43369	5.26305	3.9194	3.94831	4.11431	3.79131	4.84217	5.40109	5.2255	5.32405	4.10643	3.84271	3.86043	3.55815	2.27233	-1.15923	-4.03009	-1.94546	0.00540054	2.70768	2.34221	3.40324	0.0295076	0.938419	-2.93326	4.11869	4.26598	3.10757
BEX1	-4.03009	-4.03009	5.11303	-4.03009	-1.24788	-3.4348	-4.03009	6.27066	6.23951	6.44437	6.30503	0.165316	1.93384	-0.171872	-1.349	5.54533	5.12309	4.75343	3.85762	5.77007	7.33076	7.4525	7.40187	5.51454	5.31952	4.89177	7.04524	7.10936	6.50385
DDX49	6.27812	6.37918	6.5317	6.07815	6.229	6.11959	5.83296	6.58211	6.35497	6.44839	6.48657	6.15921	5.90297	5.5749	6.23358	4.43976	4.6255	4.81872	4.35045	5.374	4.75299	4.43774	4.51919	5.11276	4.34674	5.14865	4.99418	5.16037	4.76011
ZNF157	0.429804	0.0384144	1.17837	1.42038	1.36749	-0.416898	0.406252	-0.310346	0.0942639	1.19277	0.626024	0.338775	-0.0376645	0.777511	0.233594	-0.0823626	-4.03009	-4.03009	-4.03009	-2.68535	-1.29509	-4.03009	-1.40705	-4.03009	-1.45267	-4.03009	0.892706	0.320682	1.47828
RPS5	9.85481	9.75217	10.5882	10.15	10.2074	9.86829	9.38451	10.7206	10.1997	10.3419	10.343	10.5333	9.96242	10.6489	10.1076	8.97913	8.71955	8.69318	7.93144	8.78858	8.72593	8.64367	8.4094	8.861	8.86755	8.7591	8.93388	9.19498	8.29729
C1orf233	4.60255	4.47533	4.50416	4.90902	5.03022	4.55134	4.39699	4.15453	4.36026	4.19731	4.59196	3.91418	4.13502	3.15454	4.26901	3.3962	1.85495	3.10169	0.805532	2.75558	1.73527	2.15637	1.67281	2.64198	1.37045	2.24235	3.65871	3.69503	3.92778
KANSL1-AS1	0.854901	0.950392	1.16268	1.96008	2.09807	1.47573	1.19428	1.65653	1.94577	1.98858	1.89858	1.84224	1.59221	1.03193	1.01379	-1.27045	-1.03977	-4.03009	-1.12641	-0.13686	-0.143503	-0.513066	0.370848	-1.18269	0.318846	-3.37986	0.107687	0.436928	0.633591
PLA1A	2.04144	1.27219	4.11355	2.54132	2.30324	2.11918	1.43811	1.6691	0.724724	1.00395	0.608152	3.21534	1.76173	3.76718	2.73512	-0.870322	-4.03009	-2.42593	-4.03009	0.21517	1.66808	1.21796	0.628363	-4.03009	-3.44814	0.575537	-1.58979	-0.269288	-2.40398
DPY19L2P2	2.66869	4.57003	4.92831	3.01131	4.40563	3.12458	3.22199	3.12566	3.30942	3.66877	3.67288	3.54779	2.57749	1.85403	3.15662	0.798655	-0.0160882	0.166953	-0.978071	1.49876	0.876568	-1.86573	-0.403295	0.0607067	-1.03801	-1.71222	4.13547	3.92145	4.3664
FUZ	5.26077	4.78743	5.22108	5.14058	4.9622	4.96062	4.79751	4.5355	4.80393	4.72566	4.82838	5.23588	5.2593	4.90989	5.03319	3.77231	3.376	3.37782	2.77761	2.61468	3.82287	3.79052	3.03195	3.8195	4.2509	3.60355	3.34911	3.55626	3.34974
TMEM200B	-2.37265	-4.03009	-4.03009	-4.03009	-4.03009	-4.03009	-4.03009	0.499455	1.72865	0.786647	1.5511	-4.03009	-4.03009	-4.03009	-3.04149	-0.151451	-2.85185	-0.359811	1.10073	-1.41354	3.83166	2.28025	3.00949	0.207319	1.64753	0.984181	1.78611	1.95191	-0.429635
EDA	-1.35508	-3.04013	-4.03009	-4.03009	-1.0395	-4.03009	-4.03009	2.56382	3.05292	2.74371	2.43818	-0.417139	-0.0376645	0.468404	0.340425	2.05955	2.30207	2.36459	1.86108	3.03536	3.09152	2.94151	3.01514	2.25376	2.21836	1.73877	3.77394	4.05479	2.42852
RELL2	0.0248132	1.19822	0.923114	-0.483887	0.309088	-0.143442	-4.03009	1.03458	0.662093	1.0306	0.0952837	-1.20519	-0.119473	-0.955188	-0.728756	2.49211	2.14702	2.78625	3.36175	2.82758	1.38691	1.13287	2.3278	3.35556	1.57575	3.05081	2.10291	2.21331	2.13885
FCGR2A	1.37847	1.10008	-0.163149	0.851822	1.83254	1.04415	2.76611	2.59711	2.00585	1.23921	1.45438	1.47682	0.69485	1.75152	0.471574	-4.03009	-4.03009	-0.0963972	0.00534393	0.0498655	-3.59329	0.239243	-4.03009	-2.73253	-2.45116	-4.03009	2.16961	2.37749	-0.00301187
TPBGL	-0.847455	-4.03009	-3.54495	1.66663	-0.695833	-3.01462	0.804533	0.150642	-0.14608	-0.148028	-0.499704	2.43817	-4.03009	0.910323	0.118216	1.99707	2.02901	3.04279	2.89771	0.0930008	1.79947	1.66852	2.00346	2.63681	3.93817	3.32618	4.76713	5.04451	3.99096
TRIM9	-0.472698	-0.293852	2.22817	-2.42856	0.94555	-1.19632	-0.351973	2.38479	1.53253	2.19115	1.35071	0.832247	0.113227	-0.240646	-0.466106	2.52569	2.81918	2.43291	2.01065	2.9558	2.77309	3.38958	2.10229	2.16323	3.90047	2.81394	3.33949	3.12507	3.96366
ALDH1A1	1.9459	2.71813	6.75989	2.40379	2.79311	2.23868	2.53093	2.87192	3.75428	3.56548	3.19579	3.35522	3.61503	2.41972	2.19524	7.80379	7.0619	6.71455	5.97638	4.41914	8.8687	7.81932	7.58841	7.28504	8.13547	7.70864	5.69083	6.28145	1.01419
CCM2L	-1.9488	-4.03009	-4.03009	-0.920741	-4.03009	-4.03009	-4.03009	0.581576	1.11599	0.96303	1.57889	-1.93352	-4.03009	-4.03009	-2.04723	-0.0823626	0.649591	1.4409	1.10073	0.591142	0.910188	1.52895	1.16397	-0.0349909	-0.868215	-1.1694	2.66182	2.38715	2.15273
HOXC8	2.71289	2.51983	3.22628	2.5258	3.67292	3.02835	3.11581	4.47412	4.20964	4.41269	4.26412	4.68728	4.87174	4.38749	4.36704	-4.03009	-4.03009	-4.03009	-4.03009	3.78893	-2.56125	3.07979	2.68038	-1.11141	-1.03801	0.191171	3.74871	3.0959	6.34517
SLC8A2	-1.23826	-1.87581	-4.03009	-4.03009	-4.03009	-2.68962	-4.03009	-0.000493624	-0.109195	0.0731932	0.331462	-1.78367	-4.03009	-0.955188	-4.03009	2.56928	1.22762	1.75297	0.960669	1.07271	-0.731433	0.138071	0.846801	1.79705	3.87677	0.146441	5.21156	5.38924	4.07354
COX10-AS1	3.80474	3.74751	3.7646	3.84007	3.31338	3.22929	3.5308	3.49408	3.77416	3.77306	3.69845	3.77012	3.48958	4.02694	3.84797	1.154	0.909164	1.97544	1.48001	1.17662	2.19685	2.46566	2.8095	1.75951	1.37045	1.475	2.92253	3.02956	3.42602
ASIC2	-4.03009	-4.03009	-0.244445	-1.55035	-0.774383	-4.03009	-4.03009	-0.99185	1.49708	0.906599	1.88379	-3.47611	-4.03009	-2.43298	-2.72186	5.38228	5.09399	3.55305	3.71776	3.35623	1.6383	-0.751114	-0.12963	4.25505	4.37027	1.94872	2.52417	2.19141	2.32198
PTPRN2	1.24436	1.98349	0.702278	2.65266	2.47436	3.05573	-4.03009	3.73741	3.76425	3.72899	3.70266	2.94171	3.56353	2.09635	2.43912	6.44184	6.01722	6.03338	6.55022	6.97025	3.18719	3.54916	4.89803	5.25443	6.35478	4.41429	6.14695	6.31285	4.60469
ZNF229	5.57801	5.32374	5.91638	5.46836	5.48061	5.49849	4.82228	5.33581	5.45519	5.46231	5.30198	5.51344	4.94903	5.72559	5.1504	4.27181	3.55746	3.82821	4.01197	3.73548	4.11364	4.20118	3.88566	3.69329	4.62443	3.30089	4.12431	3.83933	4.6737
ZNF385A	5.04721	5.29298	5.54518	5.39019	5.25573	5.54076	4.9709	5.21236	4.85616	4.91636	4.86459	5.54655	5.31291	5.67281	5.71191	2.02865	3.05216	2.34699	2.68048	2.32015	4.30588	4.6332	4.82917	3.10177	2.63336	3.86054	4.11023	3.79645	4.48909
LINC00338	3.91606	3.95265	4.66028	4.34113	4.44299	4.38429	4.57148	4.33898	4.18758	4.09843	4.34728	4.61827	4.30537	4.77704	4.42685	2.52569	3.376	2.94674	3.5568	2.8716	3.27044	3.22665	3.27258	1.64066	2.22775	2.83524	2.75164	2.78827	2.61051
DPH2	6.13926	6.15435	6.12699	5.98619	6.2803	6.03269	5.5438	6.12821	5.88751	5.64696	5.90942	5.53054	5.57427	4.96819	5.78151	3.91431	4.06693	4.23213	4.25997	4.91605	4.90663	4.37428	3.99545	4.81979	3.45275	4.86441	4.25035	4.29708	4.1858
KIAA1199	0.532029	0.833089	0.904378	1.0163	1.17189	0.321083	-0.729922	2.86647	2.9254	3.60148	2.99724	-0.0318853	0.433152	0.777511	0.50258	1.84575	3.19906	3.25581	3.77115	3.23631	4.73551	4.60188	4.05697	4.41902	4.60833	4.72497	6.70082	6.62718	6.41665
KLRG1	1.50117	2.4338	2.70496	2.5258	2.70899	1.72802	2.81628	0.756761	1.11599	1.53747	1.52276	2.64397	3.35217	2.41972	1.8899	-0.991772	-2.21205	-1.1981	-4.03009	-0.351398	0.0797367	0.506087	-0.033215	0.658541	-4.03009	1.23976	-0.0862096	-0.269288	1.58451
KIF6	2.65365	3.23066	2.91609	3.0552	2.60422	3.59671	3.03335	2.00296	2.25251	2.37916	1.8912	2.189	3.35217	2.25464	2.5911	-0.381104	-0.731281	-2.42593	-0.978071	1.39916	2.48595	2.13027	0.537096	-1.11141	0.420695	1.79781	-0.0352381	0.544502	0.819103
PLAC9	1.58283	1.7703	-1.14345	0.971188	1.12937	0.425526	2.43784	1.34786	0.551259	1.09515	1.45438	1.83067	-0.617082	0.878249	1.59133	-4.03009	-4.03009	-0.248611	-0.607191	0.398274	-4.03009	-0.959586	-1.08362	-3.58168	-1.86721	-2.08632	0.665069	0.473685	-1.03805
VNN2	6.56055	5.2672	4.00781	6.67195	5.15336	6.68014	6.81917	3.13928	2.32842	3.06703	2.01166	5.17654	3.62762	4.1926	3.76089	-0.557413	1.05049	1.39025	2.1299	1.87746	-4.03009	-4.03009	-0.667079	1.33092	4.24628	-1.55621	-1.09626	-0.610289	-2.40398
OPCML	4.45638	3.2673	0.866159	4.52405	2.90446	4.94752	4.07508	2.45909	2.82415	2.62631	2.99724	4.80286	3.13122	5.28191	3.91	-0.466567	-4.03009	-4.03009	-4.03009	-0.996938	1.00659	2.78299	3.37276	-4.03009	-1.33731	-4.03009	3.23436	2.96648	3.30693
PDE4C	4.08534	1.90428	2.75287	4.08471	1.31154	4.48239	5.16492	1.05388	0.300227	-0.521104	-0.0965501	4.03762	2.12359	4.33528	4.09684	5.92676	5.93848	5.93889	6.32862	4.39779	4.19432	5.41603	5.71414	5.51806	6.47409	5.36785	3.57506	3.38353	4.05518
CPE	5.07146	5.03593	6.61292	5.62765	5.71969	4.92394	4.57148	4.41188	5.2209	5.34842	5.01629	4.73308	5.06467	4.98335	5.02387	0.602794	-0.826963	-2.42593	0.265596	2.83396	3.4267	3.98514	4.745	1.41782	0.60507	2.40309	5.49884	5.64126	4.33935
MAST1	0.95644	-0.0489739	3.10434	0.351042	-1.78483	-0.915445	-0.729922	3.58648	3.91511	4.29259	3.94263	1.68399	1.8287	2.20378	-0.658477	4.32999	4.11278	4.2201	4.80934	3.99058	3.88548	4.4181	4.79182	4.52629	5.12828	2.79957	4.38977	4.25282	4.6761
MFGE8	6.16931	2.06899	6.57751	4.56638	4.61078	4.24851	4.1107	6.54634	6.52811	6.71778	6.66168	5.40054	5.30117	5.62287	5.12197	7.23392	8.72549	9.04214	9.28229	8.69991	7.15415	7.05328	7.80276	7.41352	7.21913	7.3702	7.12163	7.22167	6.77515
OR2I1P	3.43862	5.24671	-1.59797	3.72589	2.2347	4.03398	2.03353	0.254434	0.156171	-1.13986	-0.0965501	2.06605	-0.617082	0.811877	1.17644	-3.24639	-4.03009	-4.03009	-4.03009	-0.471952	-3.25846	0.102706	2.5696	-4.03009	-4.03009	-2.59272	-2.34582	-3.37868	-4.03009
CCDC88B	-0.685699	0.0802005	0.0564079	1.35164	0.521261	-0.915445	1.53118	2.29026	1.623	0.4141	1.07953	1.10632	-0.119473	1.43613	-0.802635	3.47853	3.4544	2.77314	3.11152	1.73495	2.71721	3.87679	3.20994	3.18199	3.75531	2.15472	1.75749	1.59955	1.77603
CYP2S1	0.745671	-0.0947367	-1.82926	-1.42445	0.706195	-0.915445	-4.03009	1.57868	0.272544	0.96303	0.30951	0.338775	0.24982	-4.03009	-3.45272	1.57342	1.20361	1.917	1.42776	2.69387	2.32077	1.81774	3.5889	2.25376	1.57575	3.82194	1.30242	1.54878	1.38728
EDA2R	3.97472	3.62228	3.34567	3.74946	4.1345	2.85216	3.59688	0.471008	0.35405	0.264959	-1.18038	2.44577	2.57749	2.20378	1.94737	-4.03009	1.36386	-4.03009	-4.03009	2.78218	-4.03009	-4.03009	0.714199	-1.50932	-4.03009	-2.31741	-1.09626	-0.610289	-3.26829
SIPA1L2	2.26572	2.01615	2.25799	2.937	1.31154	2.55494	3.50043	4.95559	5.05104	5.24483	4.96015	2.86434	2.6285	2.53736	2.7154	5.25791	6.83404	5.47936	5.43355	5.58795	4.70111	4.28047	5.96891	5.54795	4.70571	5.46667	6.24944	6.02781	6.8226
TMOD1	-4.03009	1.30781	-2.44581	-0.363422	-4.03009	-1.83618	-4.03009	0.319699	-1.12326	-1.7167	-2.86549	-4.03009	-4.03009	-4.03009	-2.23905	4.8128	5.67918	5.35502	6.02884	1.11518	0.273017	0.532906	2.2047	5.05874	5.2635	4.60405	1.17835	1.40394	-0.00301187
ACSF2	4.30819	3.06885	3.67625	3.90748	1.5876	4.21003	2.38894	4.76372	4.89412	4.80209	4.9663	4.18581	4.21647	4.88186	3.70534	6.35422	6.33784	5.79786	6.81272	4.57179	6.74472	6.34105	6.91104	5.78883	6.22178	6.07317	5.51603	5.4936	5.32189
OSER1-AS1	3.54025	4.05049	3.97451	3.57576	3.62016	3.3971	4.41339	4.49899	3.9329	4.19731	4.16216	4.10883	4.04401	3.95187	3.84495	2.31136	1.17919	1.42421	0.845908	1.46632	2.03865	2.33461	2.00346	2.09705	2.93247	2.02483	3.66642	3.83933	3.01181
WDR3	6.70933	6.38492	6.53817	6.13932	6.3749	6.34938	6.06338	6.32928	6.16853	6.28195	6.19296	5.81309	5.84619	5.89646	6.01312	4.65737	4.74053	4.24169	4.30411	4.49748	5.04831	5.00408	4.58332	4.71583	4.89603	5.02592	5.35101	5.23721	5.19516
ARAP3	1.16173	-0.726286	3.18418	1.18384	2.65756	1.16976	1.4057	5.13741	4.78691	4.42027	4.82355	3.11871	2.96255	3.57045	2.56929	5.51778	5.55064	5.528	5.88367	3.7524	4.71307	5.37029	5.87575	5.24767	5.4477	5.24462	5.46383	5.53766	4.93696

## Sheet: supp_fig5
Description of laser capture microdissections for case PD54846 (FOXR2-rearranged infant Wilms tumour)
PDID	row_of_plate_into_which_dissected	column_of_plate_into_which_dissected	block	slide	section	part of section	Description
PD54846a_lo0003	c	1	PD54846a	b1c2s56	near label	bottom left	epithelium_some_stroma
PD54846a_lo0005	e	1	PD54846a	b1c2s56	near label	top left	stroma
PD54846a_lo0006	f	1	PD54846a	b1c2s56	near label	top left	blastema
PD54846a_lo0007	g	1	PD54846a	b1c2s56	near label	top left	epithelium
PD54846a_lo0008	h	1	PD54846a	b1c2s56	near label	top left	epithelium
PD54846a_lo0011	c	2	PD54846a	b1c2s56	near label	top left	epithelium_some_stroma
PD54846a_lo0012	d	2	PD54846a	b1c2s56	near label	top left	blastema_and_epithelium
PD54846a_lo0013	e	2	PD54846a	b1c2s56	near label	right	epithelium
PD54846a_lo0021	e	3	PD54846a	b1c2s56	near label	right	epithelium
PD54846a_lo0031	g	4	PD54846a	b1c2s56	near label	right	stroma
PD54846a_lo0034	b	5	PD54846a	b1c2s56	near label	right	epithelium_some_stroma
PD54846a_lo0041	a	6	PD54846a	b1c2s56	near label	right	epithelium
PD54846a_lo0042	b	6	PD54846a	b1c2s56	near label	right	epithelium
PD54846a_lo0047	g	6	PD54846a	b1c2s56	near label	right	blastema
PD54846a_lo0048	h	6	PD54846a	b1c2s56	near label	right	epithelium
PD54846a_lo0050	b	7	PD54846a	b1c2s56	near label	right	epithelium
PD54846a_lo0053	e	7	PD54846a	b1c2s56	near label	right	epithelium
PD54846d_lo0001	g	7	PD54846d	b1c2s56	near label	top left	epithelium_some_stroma
PD54846d_lo0005	c	8	PD54846d	b1c2s56	near label	bottom left	epithelium
PD54846d_lo0006	d	8	PD54846d	b1c2s56	near label	bottom left	epithelium
PD54846d_lo0007	e	8	PD54846d	b1c2s56	near label	bottom left	stroma
PD54846d_lo0009	g	8	PD54846d	b1c2s56	near label	top right	epithelium
PD54846d_lo0010	h	8	PD54846d	b1c2s56	near label	bottom right	epithelium

## Sheet: supp_fig6
patient	sampleid	WGS_substitution_burden	nanoseq_substitutions_per_diploid_genome	tumour_normal	tumour_type	patient_age_group
PD21928	PD21928a	29489	40585.5	tumour	Colorectal_adenocarcinoma	adult
PD21928	PD21928b	NA	3731.99	normal_colon	Colorectal_adenocarcinoma	adult
PD21928	PD21928c	34985	37657.5	tumour	Colorectal_adenocarcinoma	adult
PD21928	PD21928d	27964	26656.7	tumour	Colorectal_adenocarcinoma	adult
PD21928	PD21928e	18454	24694	tumour	Colorectal_adenocarcinoma	adult
PD21928	PD21928e11	NA	92531.7	tumour	Colorectal_adenocarcinoma	adult
PD23549	PD23549b	NA	3266.73	normal_colon	Colorectal_adenocarcinoma	adult
PD23549	PD23549d	16517	16381.9	tumour	Colorectal_adenocarcinoma	adult
PD23549	PD23549e	15259	17344.6	tumour	Colorectal_adenocarcinoma	adult
PD23549	PD23549f	5500	7888.25	tumour	Colorectal_adenocarcinoma	adult
PD23549	PD23549a	17284	19967.9	tumour	Colorectal_adenocarcinoma	adult
PD26636	PD26636a	6304	7617.69	tumour	Colorectal_adenocarcinoma	adult
PD26636	PD26636b	NA	3640.04	normal_colon	Colorectal_adenocarcinoma	adult
PD26636	PD26636c	12152	13203.3	tumour	Colorectal_adenocarcinoma	adult
PD26636	PD26636e	11788	12542.8	tumour	Colorectal_adenocarcinoma	adult

## Sheet: supp_fig7
Schematic - no source data

[truncated: 3 more sheets: supp_fig8, supp_fig9, supp_fig10]
